# Supplementary material for: Metabotropic signaling within somatostatin interneurons controls transient thalamocortical inputs during development
Source: Nat Commun. 2024 Jun 26;15:5421. doi: 10.1038/s41467-024-49732-w (PMC11208423; doi:10.1038/s41467-024-49732-w)
Supplement: Supplementary file 15 — Source Data file [file 41467_2024_49732_MOESM15_ESM.zip]

Archive with 4 entries (4 files):
- Source_data_Main_Fig.xlsx
- __MACOSX/._Source_data_Main_Fig.xlsx
- Source_data_Supp.xlsx
- __MACOSX/._Source_data_Supp.xlsx
