# Supplementary material for: Metabotropic signaling within somatostatin interneurons controls transient thalamocortical inputs during development
Source: Nat Commun. 2024 Jun 26;15:5421. doi: 10.1038/s41467-024-49732-w (PMC11208423; doi:10.1038/s41467-024-49732-w)
Supplement: Supplementary file 15 — Source Data file [file 41467_2024_49732_MOESM15_ESM.zip › Source_data_Main_Fig.xlsx]

## Sheet: Fig.1c
Fig. 1c
TC input strength onto SST neurons (EPSC) during development
Immature window
Age	cell (n)	animal (N)	EPSC amplitudes (pA)	EPSC charges (pC)
P7	n1	N1	38.222	0.618848
P7	n2	N1	15.6615	1.24923
P7	n3	N1	22.3553	0.19337
P7	n4	N1	31.4913	0.287459
P7	n5	N1	80.0044	0.928698
P6	n6	N2	44.0905	1.78282
P6	n7	N2	101.838	2.20823
P7	n8	N3	76.1198	6.24808
P7	n9	N3	56.2502	4.26849
P7	n10	N3	108.524	11.566
P7	n11	N3	67.1943	2.39225
P7	n12	N3	72.7225	3.13327
P7	n13	N4	61.8666	7.06988
P7	n14	N4	42.4766	7.17028
P7	n15	N4	293.028	16.0053
Early mature window
P10	n1	N1	10.679	0.882201
P10	n2	N1	9.16732	0.509648
P10	n3	N1	51.2782	1.27574
P10	n4	N1	49.9329	0.639382
P11	n5	N2	36.5806	1.97531
P11	n6	N2	21.4062	0.886711
P11	n7	N2	32.8666	2.407
P11	n8	N2	44.4998	1.97211
P11	n9	N3	48.2907	1.42439
P11	n10	N3	46.4982	1.44213
P11	n11	N3	61.3224	2.20944
P11	n12	N3	25.2993	0.332243
P11	n13	N3	18.2128	0.148486
Late mature window
P29	n1	N1	56.0022	1.89773
P29	n2	N1	33.012	1.11088
P29	n3	N1	12.326	0.240084
P29	n4	N1	12.7304	0.060834
P29	n5	N1	26.0238	1.51225
P29	n6	N1	28.8291	0.910488
P31	n7	N2	14.8078	0.287685
P31	n8	N2	10.2041	0.068693
P31	n9	N2	19.464	0.671805
P32	n10	N3	13.8566	0.229949
P32	n11	N3	78.9323	3.32116
P32	n12	N3	16.8245	0.386205

## Sheet: Fig. 1d
Fig. 1d
Synaptic contact density (per cell perimeter um) during development
SST neurons
Age	cell (n)	animal (N)	VGluT2(+)/Homer1(+)
P5	n1	N1	0.429	male
P5	n2	N1	0.133
P5	n3	N1	0.39
P5	n4	N1	0.335
P5	n5	N1	0.425
P5	n6	N1	0.245
P5	n7	N1	0.592
P5	n8	N1	0.428
P5	n9	N1	0.327
P5	n10	N1	0.315
P5	n11	N1	0.29
P5	n12	N1	0.396
P5	n13	N1	0.355
P5	n14	N1	0.224
P5	n15	N1	0.264
P5	n16	N1	0.287
P5	n17	N1	0.367
P5	n18	N1	0.266
P5	n19	N1	0.302
P5	n20	N1	0.363
P5	n21	N1	0.383
P5	n22	N1	0.328
P5	n23	N1	0.194
P5	n24	N1	0.309
P5	n25	N1	0.4
P5	n26	N1	0.554
P5	n27	N1	0.262
P5	n28	N1	0.139
P5	n29	N1	0.197
P5	n30	N1	0.294
P5	n31	N2	0.168	female
P5	n32	N2	0.093
P5	n33	N2	0.146
P5	n34	N2	0.184
P5	n35	N2	0.239
P5	n36	N2	0.238
P5	n37	N2	0.355
P5	n38	N2	0.163
P5	n39	N2	0.196
P5	n40	N2	0.16
P5	n41	N2	0.385
P5	n42	N2	0.24
P5	n43	N2	0.145
P5	n44	N2	0.269
P5	n45	N2	0.133
P5	n46	N2	0.278
P5	n47	N2	0.21
P5	n48	N2	0.092
P5	n49	N2	0.486
P5	n50	N2	0.274
P5	n51	N2	0.397
P5	n52	N2	0.237
P5	n53	N2	0.429
P5	n54	N2	0.326
P5	n55	N2	0.442
P5	n56	N2	0.258
P5	n57	N2	0.432
P5	n58	N2	0.245
P5	n59	N2	0.191
P5	n60	N3	0.245	female
P5	n61	N3	0.489
P5	n62	N3	0.211
P5	n63	N3	0.328
P5	n64	N3	0.073
P5	n65	N3	0.247
P5	n66	N3	0.34
P5	n67	N3	0.185
P5	n68	N3	0.317
P5	n69	N3	0.133
P5	n70	N3	0.248
P5	n71	N3	0.321
P5	n72	N3	0.225
P5	n73	N3	0.319
P5	n74	N3	0.366
P5	n75	N3	0.436
P5	n76	N3	0.327
P5	n77	N3	0.253
P5	n78	N3	0.16
P5	n79	N3	0.24
P5	n80	N3	0.181
P5	n81	N3	0.255
P5	n82	N3	0.374
P5	n83	N3	0.481
P5	n84	N3	0.117
P5	n85	N3	0.305
P5	n86	N3	0.125
P5	n87	N3	0.223
P5	n88	N3	0.221
P5	n89	N3	0.143
P7	n1	N1	0.028
P7	n2	N1	0.183
P7	n3	N1	0.096
P7	n4	N1	0.037
P7	n5	N1	0.137
P7	n6	N1	0.11
P7	n7	N1	0.132
P7	n8	N1	0.074
P7	n9	N1	0.047
P7	n10	N1	0.085
P7	n11	N1	0.413
P7	n12	N1	0.1
P7	n13	N1	0.035
P7	n14	N1	0.333
P7	n15	N1	0.07
P7	n16	N1	0.114
P7	n17	N1	0.047
P7	n18	N1	0.043
P7	n19	N1	0.345
P7	n20	N1	0.171
P7	n21	N1	0.166
P7	n22	N1	0.052
P7	n23	N1	0.187
P7	n24	N1	0.049
P7	n25	N1	0.034
P7	n26	N1	0.132
P7	n27	N1	0.084
P7	n28	N1	0.208
P7	n29	N1	0.128
P7	n30	N1	0.099
P7	n31	N2	0.091
P7	n32	N2	0.068
P7	n33	N2	0.132
P7	n34	N2	0.017
P7	n35	N2	0.064
P7	n36	N2	0.11
P7	n37	N2	0.142
P7	n38	N2	0.052
P7	n39	N2	0.071
P7	n40	N2	0.114
P7	n41	N2	0.02
P7	n42	N2	0.06
P7	n43	N2	0.191
P7	n44	N2	0.371
P7	n45	N2	0.193
P7	n46	N2	0.192
P7	n47	N2	0.088
P7	n48	N2	0.078
P7	n49	N2	0.127
P7	n50	N2	0.159
P7	n51	N2	0.037
P7	n52	N2	0.194
P7	n53	N2	0.23
P7	n54	N2	0.112
P7	n55	N2	0.316
P7	n56	N2	0.192
P7	n57	N2	0.285
P7	n58	N3	0.321
P7	n59	N3	0.235
P7	n60	N3	0.171
P7	n61	N3	0.206
P7	n62	N3	0.062
P7	n63	N3	0.099
P7	n64	N3	0.34
P7	n65	N3	0.164
P7	n66	N3	0.073
P7	n67	N3	0.091
P7	n68	N3	0.136
P7	n69	N3	0.201
P7	n70	N3	0.087
P7	n71	N3	0.099
P7	n72	N3	0.074
P7	n73	N3	0.207
P7	n74	N3	0.117
P7	n75	N3	0.181
P7	n76	N3	0.183
P7	n77	N3	0.206
P7	n78	N3	0.17
P7	n79	N3	0.143
P7	n80	N3	0.095
P7	n81	N3	0.125
P7	n82	N3	0.153
P7	n83	N3	0.156
P7	n84	N3	0.148
P7	n85	N3	0.189
P7	n86	N3	0.129
P7	n87	N3	0.234
P10	n1	N1	0.064
P10	n2	N1	0.018
P10	n3	N1	0.036
P10	n4	N1	0.126
P10	n5	N1	0.03
P10	n6	N1	0.274
P10	n7	N1	0.084
P10	n8	N1	0.039
P10	n9	N1	0.176
P10	n10	N1	0.112
P10	n11	N1	0.235
P10	n12	N1	0.043
P10	n13	N1	0.038
P10	n14	N1	0.066
P10	n15	N1	0.134
P10	n16	N1	0.056
P10	n17	N1	0.075
P10	n18	N1	0.103
P10	n19	N1	0.092
P10	n20	N1	0.062
P10	n21	N1	0.07
P10	n22	N1	0.111
P10	n23	N1	0.032
P10	n24	N1	0.063
P10	n25	N1	0.013
P10	n26	N1	0.115
P10	n27	N1	0.029
P10	n28	N1	0.065
P10	n29	N1	0.018
P10	n30	N2	0.221454
P10	n31	N2	0.540036
P10	n32	N2	0.378439
P10	n33	N2	0.0322971
P10	n34	N2	0.127866
P10	n35	N2	0.41323
P10	n36	N2	0.0736445
P10	n37	N2	0.0152917
P10	n38	N2	0.169223
P10	n39	N2	0.0641169
P10	n40	N2	0.351073
P10	n41	N2	0.0238701
P10	n42	N2	0.190631
P10	n43	N2	0.0724921
P10	n44	N2	0.0886143
P10	n45	N2	0.0913564
P10	n46	N2	0.160972
P10	n47	N2	0.216765
P10	n48	N2	0.0452107
P10	n49	N2	0.123564
P10	n50	N2	0.108252
P10	n51	N2	0.342361
P10	n52	N2	0.0627599
P10	n53	N2	0.0942374
P10	n54	N2	0.0134973
P10	n55	N2	0.225844
P10	n56	N2	0.292038
P10	n57	N3	0.0246381
P10	n58	N3	0.0439457
P10	n59	N3	0.0165796
P10	n60	N3	0.0777932
P10	n61	N3	0.032905
P10	n62	N3	0.013379
P10	n63	N3	0.309645
P10	n64	N3	0.0324496
P10	n65	N3	0.0885975
P10	n66	N3	0
P10	n67	N3	0.0770974
P10	n68	N3	0.124006
P10	n69	N3	0.151628
P10	n70	N3	0
P10	n71	N3	0.141728
P10	n72	N3	0.113449
P10	n73	N3	0.271076
P10	n74	N3	0.168058
P10	n75	N3	0.283088
P10	n76	N3	0.0719414
P10	n77	N3	0.0881731
P10	n78	N3	0.116879
P10	n79	N3	0.119814
P10	n80	N3	0.0458295
P10	n81	N3	0.0880173
P10	n82	N3	0.0976865
P10	n83	N3	0.132072
P10	n84	N3	0.188364
P10	n85	N3	0.0157043
P10	n86	N3	0.103647
P30	n1	N1	0.251	female
P30	n2	N1	0.143
P30	n3	N1	0.182
P30	n4	N1	0.072
P30	n5	N1	0.105
P30	n6	N1	0.052
P30	n7	N1	0.1
P30	n8	N1	0.17
P30	n9	N1	0.017
P30	n10	N1	0.035
P30	n11	N1	0.018
P30	n12	N1	0.114
P30	n13	N1	0.022
P30	n14	N1	0.166
P30	n15	N1	0.065
P30	n16	N1	0.204
P30	n17	N1	0.069
P30	n18	N1	0.017
P30	n19	N1	0.109
P30	n20	N1	0.066
P30	n21	N1	0.099
P30	n22	N2	0.054	female
P30	n23	N2	0
P30	n24	N2	0.055
P30	n25	N2	0.205
P30	n26	N2	0.099
P30	n27	N2	0
P30	n28	N2	0.072
P30	n29	N2	0.083
P30	n30	N2	0.113
P30	n31	N2	0
P30	n32	N2	0.173
P30	n33	N2	0.032
P30	n34	N2	0
P30	n35	N2	0.02
P30	n36	N2	0.161
P30	n37	N2	0.117
P30	n38	N2	0.239
P30	n39	N2	0.07
P30	n40	N2	0.194
P30	n41	N2	0.083
P30	n42	N3	0.102	male
P30	n43	N3	0.059
P30	n44	N3	0.078
P30	n45	N3	0.199
P30	n46	N3	0.164
P30	n47	N3	0.117
P30	n48	N3	0.2
P30	n49	N3	0.092
P30	n50	N3	0.153
P30	n51	N3	0.125
P30	n52	N3	0.24
P30	n53	N3	0.093
P30	n54	N3	0.217

## Sheet: Fig. 2d
Activity-dependent TC input strength onto SST neurons (EPSC)
Age	cell	animal	condition	EPSC amplitudes (pA)	EPSC charges (pC)
P10	n1	N1	Ctrl from Fig. 1c	10.679	0.882201
P10	n2	N1	Ctrl from Fig. 1c	9.16732	0.509648
P10	n3	N1	Ctrl from Fig. 1c	51.2782	1.27574
P10	n4	N1	Ctrl from Fig. 1c	49.9329	0.639382
P11	n5	N2	Ctrl from Fig. 1c	36.5806	1.97531
P11	n6	N2	Ctrl from Fig. 1c	21.4062	0.886711
P11	n7	N2	Ctrl from Fig. 1c	32.8666	2.407
P11	n8	N2	Ctrl from Fig. 1c	44.4998	1.97211
P11	n9	N3	Ctrl from Fig. 1c	48.2907	1.42439
P11	n10	N3	Ctrl from Fig. 1c	46.4982	1.44213
P11	n11	N3	Ctrl from Fig. 1c	61.3224	2.20944
P11	n12	N3	Ctrl from Fig. 1c	25.2993	0.332243
P11	n13	N3	Ctrl from Fig. 1c	18.2128	0.148486
P10	n1	N1	DREADD-Gi	49.5933	3.28161
P10	n2	N1	DREADD-Gi	22.342	0.240148
P10	n3	N1	DREADD-Gi	11.3578	0.106659
P10	n4	N1	DREADD-Gi	29.9822	0.623077
P10	n5	N1	DREADD-Gi	17.945	0.307066
P12	n6	N2	DREADD-Gi	21.3644	0.733111
P12	n7	N2	DREADD-Gi	60.8694	1.34097
P12	n8	N2	DREADD-Gi	47.7511	7.27112
P12	n9	N3	DREADD-Gi	32.6389	2.12301
P12	n10	N3	DREADD-Gi	18.3087	0.779436
P10	n1	N1	DREADD-Gq	9.9256	0.095571
P10	n2	N1	DREADD-Gq	9.00525	0.041436
P10	n3	N1	DREADD-Gq	11.7518	0.10353
P10	n4	N1	DREADD-Gq	11.3122	0.065117
P10	n5	N2	DREADD-Gq	8.73414	0.040761
P11	n6	N3	DREADD-Gq	25.095	0.105069
P11	n7	N3	DREADD-Gq	8.60453	0.019126
P11	n8	N3	DREADD-Gq	16.9918	0.185048

## Sheet: Fig. 2e
Fig. 2e
Activity-dependent synaptic contact density (per cell perimeter um) during development
SST neurons mean per animal
SST neurons		From Fig. 1d
Age	cell (n)	animal (N)	condition	VGluT2(+)/Homer1(+)
P10	n1	N1	Ctrl from Fig. 1d	0.064
P10	n2	N1	Ctrl from Fig. 1d	0.018
P10	n3	N1	Ctrl from Fig. 1d	0.036
P10	n4	N1	Ctrl from Fig. 1d	0.126
P10	n5	N1	Ctrl from Fig. 1d	0.03
P10	n6	N1	Ctrl from Fig. 1d	0.274
P10	n7	N1	Ctrl from Fig. 1d	0.084
P10	n8	N1	Ctrl from Fig. 1d	0.039
P10	n9	N1	Ctrl from Fig. 1d	0.176
P10	n10	N1	Ctrl from Fig. 1d	0.112
P10	n11	N1	Ctrl from Fig. 1d	0.235
P10	n12	N1	Ctrl from Fig. 1d	0.043
P10	n13	N1	Ctrl from Fig. 1d	0.038
P10	n14	N1	Ctrl from Fig. 1d	0.066
P10	n15	N1	Ctrl from Fig. 1d	0.134
P10	n16	N1	Ctrl from Fig. 1d	0.056
P10	n17	N1	Ctrl from Fig. 1d	0.075
P10	n18	N1	Ctrl from Fig. 1d	0.103
P10	n19	N1	Ctrl from Fig. 1d	0.092
P10	n20	N1	Ctrl from Fig. 1d	0.062
P10	n21	N1	Ctrl from Fig. 1d	0.07
P10	n22	N1	Ctrl from Fig. 1d	0.111
P10	n23	N1	Ctrl from Fig. 1d	0.032
P10	n24	N1	Ctrl from Fig. 1d	0.063
P10	n25	N1	Ctrl from Fig. 1d	0.013
P10	n26	N1	Ctrl from Fig. 1d	0.115
P10	n27	N1	Ctrl from Fig. 1d	0.029
P10	n28	N1	Ctrl from Fig. 1d	0.065
P10	n29	N1	Ctrl from Fig. 1d	0.018
P10	n30	N2	Ctrl from Fig. 1d	0.221454
P10	n31	N2	Ctrl from Fig. 1d	0.540036
P10	n32	N2	Ctrl from Fig. 1d	0.378439
P10	n33	N2	Ctrl from Fig. 1d	0.0322971
P10	n34	N2	Ctrl from Fig. 1d	0.127866
P10	n35	N2	Ctrl from Fig. 1d	0.41323
P10	n36	N2	Ctrl from Fig. 1d	0.0736445
P10	n37	N2	Ctrl from Fig. 1d	0.0152917
P10	n38	N2	Ctrl from Fig. 1d	0.169223
P10	n39	N2	Ctrl from Fig. 1d	0.0641169
P10	n40	N2	Ctrl from Fig. 1d	0.351073
P10	n41	N2	Ctrl from Fig. 1d	0.0238701
P10	n42	N2	Ctrl from Fig. 1d	0.190631
P10	n43	N2	Ctrl from Fig. 1d	0.0724921
P10	n44	N2	Ctrl from Fig. 1d	0.0886143
P10	n45	N2	Ctrl from Fig. 1d	0.0913564
P10	n46	N2	Ctrl from Fig. 1d	0.160972
P10	n47	N2	Ctrl from Fig. 1d	0.216765
P10	n48	N2	Ctrl from Fig. 1d	0.0452107
P10	n49	N2	Ctrl from Fig. 1d	0.123564
P10	n50	N2	Ctrl from Fig. 1d	0.108252
P10	n51	N2	Ctrl from Fig. 1d	0.342361
P10	n52	N2	Ctrl from Fig. 1d	0.0627599
P10	n53	N2	Ctrl from Fig. 1d	0.0942374
P10	n54	N2	Ctrl from Fig. 1d	0.0134973
P10	n55	N2	Ctrl from Fig. 1d	0.225844
P10	n56	N2	Ctrl from Fig. 1d	0.292038
P10	n57	N3	Ctrl from Fig. 1d	0.0246381
P10	n58	N3	Ctrl from Fig. 1d	0.0439457
P10	n59	N3	Ctrl from Fig. 1d	0.0165796
P10	n60	N3	Ctrl from Fig. 1d	0.0777932
P10	n61	N3	Ctrl from Fig. 1d	0.032905
P10	n62	N3	Ctrl from Fig. 1d	0.013379
P10	n63	N3	Ctrl from Fig. 1d	0.309645
P10	n64	N3	Ctrl from Fig. 1d	0.0324496
P10	n65	N3	Ctrl from Fig. 1d	0.0885975
P10	n66	N3	Ctrl from Fig. 1d	0
P10	n67	N3	Ctrl from Fig. 1d	0.0770974
P10	n68	N3	Ctrl from Fig. 1d	0.124006
P10	n69	N3	Ctrl from Fig. 1d	0.151628
P10	n70	N3	Ctrl from Fig. 1d	0
P10	n71	N3	Ctrl from Fig. 1d	0.141728
P10	n72	N3	Ctrl from Fig. 1d	0.113449
P10	n73	N3	Ctrl from Fig. 1d	0.271076
P10	n74	N3	Ctrl from Fig. 1d	0.168058
P10	n75	N3	Ctrl from Fig. 1d	0.283088
P10	n76	N3	Ctrl from Fig. 1d	0.0719414
P10	n77	N3	Ctrl from Fig. 1d	0.0881731
P10	n78	N3	Ctrl from Fig. 1d	0.116879
P10	n79	N3	Ctrl from Fig. 1d	0.119814
P10	n80	N3	Ctrl from Fig. 1d	0.0458295
P10	n81	N3	Ctrl from Fig. 1d	0.0880173
P10	n82	N3	Ctrl from Fig. 1d	0.0976865
P10	n83	N3	Ctrl from Fig. 1d	0.132072
P10	n84	N3	Ctrl from Fig. 1d	0.188364
P10	n85	N3	Ctrl from Fig. 1d	0.0157043
P10	n86	N3	Ctrl from Fig. 1d	0.103647
P10	n1	N1	DREADD-Gi	0.115
P10	n2	N1	DREADD-Gi	0.108
P10	n3	N1	DREADD-Gi	0.204
P10	n4	N1	DREADD-Gi	0.09
P10	n5	N1	DREADD-Gi	0.092
P10	n6	N1	DREADD-Gi	0.082
P10	n7	N1	DREADD-Gi	0.318
P10	n8	N1	DREADD-Gi	0.127
P10	n9	N1	DREADD-Gi	0.075
P10	n10	N1	DREADD-Gi	0.034
P10	n11	N1	DREADD-Gi	0.217
P10	n12	N1	DREADD-Gi	0.117
P10	n13	N1	DREADD-Gi	0.166
P10	n14	N1	DREADD-Gi	0.287
P10	n15	N1	DREADD-Gi	0.168
P10	n16	N1	DREADD-Gi	0.252
P10	n17	N1	DREADD-Gi	0.207
P10	n18	N1	DREADD-Gi	0.468
P10	n19	N1	DREADD-Gi	0.237
P10	n20	N1	DREADD-Gi	0.186
P10	n21	N1	DREADD-Gi	0.134
P10	n22	N1	DREADD-Gi	0.188
P10	n23	N1	DREADD-Gi	0.083
P10	n24	N1	DREADD-Gi	0.156
P10	n25	N1	DREADD-Gi	0
P10	n26	N1	DREADD-Gi	0.108
P10	n27	N1	DREADD-Gi	0.018
P10	n28	N1	DREADD-Gi	0.143
P10	n29	N1	DREADD-Gi	0.015
P10	n30	N1	DREADD-Gi	0.038
P10	n31	N1	DREADD-Gi	0.045
P10	n32	N1	DREADD-Gi	0.022
P10	n33	N1	DREADD-Gi	0.087
P10	n34	N1	DREADD-Gi	0.092
P10	n35	N1	DREADD-Gi	0
P10	n36	N1	DREADD-Gi	0.11
P10	n37	N1	DREADD-Gi	0.2
P10	n38	N1	DREADD-Gi	0.029
P10	n39	N1	DREADD-Gi	0.071
P10	n40	N1	DREADD-Gi	0.25
P10	n41	N1	DREADD-Gi	0.032
P10	n42	N1	DREADD-Gi	0.295
P10	n43	N1	DREADD-Gi	0.167
P10	n44	N1	DREADD-Gi	0.039
P10	n45	N1	DREADD-Gi	0.047
P10	n46	N1	DREADD-Gi	0.142
P10	n47	N2	DREADD-Gi	0.032
P10	n48	N2	DREADD-Gi	0.015
P10	n49	N2	DREADD-Gi	0.017
P10	n50	N2	DREADD-Gi	0
P10	n51	N2	DREADD-Gi	0.092
P10	n52	N2	DREADD-Gi	0.064
P10	n53	N2	DREADD-Gi	0.103
P10	n54	N2	DREADD-Gi	0.14
P10	n55	N2	DREADD-Gi	0.081
P10	n56	N2	DREADD-Gi	0.459
P10	n57	N2	DREADD-Gi	0.172
P10	n58	N2	DREADD-Gi	0.135
P10	n59	N2	DREADD-Gi	0.128
P10	n60	N2	DREADD-Gi	0.09
P10	n61	N2	DREADD-Gi	0.091
P10	n62	N2	DREADD-Gi	0.12
P10	n63	N2	DREADD-Gi	0.04
P10	n64	N2	DREADD-Gi	0.134
P10	n65	N2	DREADD-Gi	0.11
P10	n66	N2	DREADD-Gi	0.105
P10	n67	N2	DREADD-Gi	0.124
P10	n68	N2	DREADD-Gi	0.047
P10	n69	N2	DREADD-Gi	0.267
P10	n70	N2	DREADD-Gi	0.152
P10	n71	N2	DREADD-Gi	0.119
P10	n72	N2	DREADD-Gi	0.289
P10	n73	N2	DREADD-Gi	0.325
P10	n74	N3	DREADD-Gi	0.083
P10	n75	N3	DREADD-Gi	0.09
P10	n76	N3	DREADD-Gi	0.132
P10	n77	N3	DREADD-Gi	0.306
P10	n78	N3	DREADD-Gi	0.19
P10	n79	N3	DREADD-Gi	0.168
P10	n80	N3	DREADD-Gi	0.15
P10	n81	N3	DREADD-Gi	0.072
P10	n82	N3	DREADD-Gi	0.158
P10	n83	N3	DREADD-Gi	0.195
P10	n84	N3	DREADD-Gi	0.09
P10	n85	N3	DREADD-Gi	0.061
P10	n86	N3	DREADD-Gi	0.074
P10	n87	N3	DREADD-Gi	0.102
P10	n88	N3	DREADD-Gi	0.079
P10	n89	N3	DREADD-Gi	0.123
P10	n90	N3	DREADD-Gi	0.066
P10	n91	N3	DREADD-Gi	0.169
P10	n92	N3	DREADD-Gi	0.129
P10	n93	N3	DREADD-Gi	0.047
P10	n94	N3	DREADD-Gi	0.069
P10	n95	N3	DREADD-Gi	0.092
P10	n96	N3	DREADD-Gi	0.062
P10	n97	N3	DREADD-Gi	0.028
P10	n98	N3	DREADD-Gi	0.055
P10	n99	N3	DREADD-Gi	0.09
P10	n100	N3	DREADD-Gi	0.148
P10	n101	N3	DREADD-Gi	0.017
P10	n102	N3	DREADD-Gi	0.065
P10	n103	N3	DREADD-Gi	0.082
P10	n104	N3	DREADD-Gi	0.154
P10	n105	N3	DREADD-Gi	0.039
P10	n1	N1	DREADD-Gq	0.018
P10	n2	N1	DREADD-Gq	0.146
P10	n3	N1	DREADD-Gq	0.098
P10	n4	N1	DREADD-Gq	0.033
P10	n5	N1	DREADD-Gq	0.183
P10	n6	N1	DREADD-Gq	0.048
P10	n7	N1	DREADD-Gq	0.129
P10	n8	N1	DREADD-Gq	0.12
P10	n9	N1	DREADD-Gq	0.109
P10	n10	N1	DREADD-Gq	0.116
P10	n11	N1	DREADD-Gq	0.092
P10	n12	N1	DREADD-Gq	0.019
P10	n13	N1	DREADD-Gq	0.122
P10	n14	N1	DREADD-Gq	0.044
P10	n15	N1	DREADD-Gq	0.048
P10	n16	N1	DREADD-Gq	0.438
P10	n17	N1	DREADD-Gq	0.189
P10	n18	N1	DREADD-Gq	0.064
P10	n19	N1	DREADD-Gq	0.067
P10	n20	N1	DREADD-Gq	0.039
P10	n21	N1	DREADD-Gq	0.176
P10	n22	N1	DREADD-Gq	0.031
P10	n23	N1	DREADD-Gq	0.288
P10	n24	N1	DREADD-Gq	0.175
P10	n25	N1	DREADD-Gq	0.14
P10	n26	N1	DREADD-Gq	0.186
P10	n27	N1	DREADD-Gq	0.257
P10	n28	N1	DREADD-Gq	0.18
P10	n29	N1	DREADD-Gq	0.122
P10	n30	N1	DREADD-Gq	0.018
P10	n31	N1	DREADD-Gq	0.145
P10	n32	N1	DREADD-Gq	0.105
P10	n33	N1	DREADD-Gq	0.032
P10	n34	N1	DREADD-Gq	0.108
P10	n35	N2	DREADD-Gq	0.089
P10	n36	N2	DREADD-Gq	0.013
P10	n37	N2	DREADD-Gq	0.033
P10	n38	N2	DREADD-Gq	0.035
P10	n39	N2	DREADD-Gq	0.118
P10	n40	N2	DREADD-Gq	0.016
P10	n41	N2	DREADD-Gq	0.043
P10	n42	N2	DREADD-Gq	0.079
P10	n43	N2	DREADD-Gq	0.132
P10	n44	N2	DREADD-Gq	0.033
P10	n45	N2	DREADD-Gq	0.046
P10	n46	N2	DREADD-Gq	0.103
P10	n47	N2	DREADD-Gq	0.016
P10	n48	N2	DREADD-Gq	0.016
P10	n49	N2	DREADD-Gq	0.043
P10	n50	N2	DREADD-Gq	0
P10	n51	N2	DREADD-Gq	0.104
P10	n52	N2	DREADD-Gq	0.09
P10	n53	N2	DREADD-Gq	0
P10	n54	N2	DREADD-Gq	0
P10	n55	N2	DREADD-Gq	0.043
P10	n56	N2	DREADD-Gq	0.051
P10	n57	N2	DREADD-Gq	0.034
P10	n58	N2	DREADD-Gq	0.047
P10	n59	N2	DREADD-Gq	0.102
P10	n60	N2	DREADD-Gq	0.088
P10	n61	N3	DREADD-Gq	0.052
P10	n62	N3	DREADD-Gq	0.162
P10	n63	N3	DREADD-Gq	0.016
P10	n64	N3	DREADD-Gq	0.08
P10	n65	N3	DREADD-Gq	0.048
P10	n66	N3	DREADD-Gq	0.036
P10	n67	N3	DREADD-Gq	0.104
P10	n68	N3	DREADD-Gq	0.047
P10	n69	N3	DREADD-Gq	0.017
P10	n70	N3	DREADD-Gq	0.032
P10	n71	N3	DREADD-Gq	0.11
P10	n72	N3	DREADD-Gq	0.016
P10	n73	N3	DREADD-Gq	0.016
P10	n74	N3	DREADD-Gq	0.016
P10	n75	N3	DREADD-Gq	0.064
P10	n76	N3	DREADD-Gq	0.045
P10	n77	N3	DREADD-Gq	0.039
P10	n78	N3	DREADD-Gq	0.045
P10	n79	N3	DREADD-Gq	0
P10	n80	N3	DREADD-Gq	0.016
P10	n81	N3	DREADD-Gq	0.045
P10	n82	N3	DREADD-Gq	0.067
P10	n83	N3	DREADD-Gq	0.018
P10	n84	N3	DREADD-Gq	0.068
P10	n85	N3	DREADD-Gq	0
P10	n86	N3	DREADD-Gq	0.029
P10	n87	N3	DREADD-Gq	0.038
P10	n88	N3	DREADD-Gq	0.042
P10	n89	N3	DREADD-Gq	0
P10	n90	N3	DREADD-Gq	0.043
P10	n91	N3	DREADD-Gq	0.039
P10	n92	N3	DREADD-Gq	0.027
P10	n93	N3	DREADD-Gq	0.036
P10	n94	N3	DREADD-Gq	0.052

## Sheet: Fig. 3b
Fig.3b
Differential gene expression SST vs PV at P2							Differential gene expression SST vs PV at P10
	p_val	avg_log2FC	pct.1	pct.2	p_val_adj			p_val	avg_log2FC	pct.1	pct.2	p_val_adj
Grin3a	0	2.46893	0.909	0.281	0		Sst	2.152e-168	4.87927	0.944	0.264	1.165e-163
Grm1	0	2.18456	0.834	0.142	0		Mef2c	2.23898e-92	-1.52228	0.788	0.948	1.21205e-87
Trhde	0	2.65116	0.855	0.221	0		Synpr	2.27869e-83	2.13579	0.72	0.158	1.23355e-78
Grm7	1.6678e-268	1.7309	0.95	0.468	9.0283e-264		mt-Nd1	4.47562e-78	-1.12005	1	1	2.42283e-73
Reln	7.4589e-267	2.45218	0.833	0.27	4.0378e-262		Trhde	2.64427e-74	1.861	0.518	0.052	1.43145e-69
Mef2c	1.4927e-262	-1.42095	0.928	0.979	8.0803e-258		mt-Cytb	4.37989e-70	-1.04372	1	0.997	2.37101e-65
Unc13c	6.3197e-256	2.41889	0.746	0.152	3.4211e-251		Grin3a	6.92204e-68	1.67876	0.727	0.219	3.74717e-63
Ntm	2.3655e-244	1.90463	0.942	0.575	1.2805e-239		Fxyd6	2.36834e-66	1.28224	0.922	0.65	1.28208e-61
Dscam	2.9142e-243	1.82065	0.738	0.146	1.5776e-238		mt-Nd4	1.22872e-62	-0.975759	0.996	0.996	6.65155e-58
Lingo2	3.4431e-242	2.29961	0.841	0.305	1.8639e-237		Erbb4	1.96155e-59	-1.6457	0.364	0.724	1.06186e-54
Ralyl	2.2117e-241	2.42877	0.9	0.456	1.1973e-236		AI593442	2.10506e-59	-1.72702	0.538	0.774	1.13955e-54
Trpm3	1.3294e-240	2.15675	0.798	0.212	7.1966e-236		Rab3b	1.13097e-57	1.39097	0.629	0.17	6.12238e-53
Gm28175	1.2764e-238	1.71312	0.678	0.091	6.9097e-234		Fxyd7	5.96599e-55	1.56983	0.705	0.291	3.22963e-50
Erbb4	1.8347e-222	-1.41576	0.987	0.992	9.932e-218		Lypd6b	8.36756e-54	1.31754	0.542	0.118	4.52969e-49
Cacna2d3	1.5769e-217	1.50962	0.977	0.695	8.5366e-213		Gda	5.95549e-53	1.29377	0.442	0.064	3.22394e-48
Grik1	3.2389e-217	1.3547	0.992	0.675	1.7533e-212		Arhgdig	1.22491e-52	1.02455	0.924	0.644	6.63092e-48
Ryr2	2.2433e-215	1.34138	0.928	0.404	1.2144e-210		mt-Nd2	6.64233e-51	-0.94949	0.955	0.981	3.59576e-46
Synpr	5.4954e-212	1.60945	0.648	0.101	2.9749e-207		Crhbp	1.46215e-48	1.71103	0.367	0.04	7.91519e-44
Frmpd4	3.9228e-206	1.66571	0.831	0.319	2.1236e-201		Cck	2.04531e-48	-2.11087	0.304	0.65	1.10721e-43
Cntn1	6.3703e-205	1.24203	0.943	0.48	3.4485e-200		Lypd6	9.59071e-48	1.45837	0.508	0.127	5.19184e-43
Gm16083	4.0478e-199	1.16272	0.748	0.184	2.1912e-194		Slc6a1	4.77781e-47	-0.963706	0.905	0.941	2.58642e-42
Nrxn1	3.5587e-189	0.796155	0.999	0.961	1.9264e-184		Ildr2	1.24297e-43	1.06917	0.391	0.062	6.72871e-39
Rbms1	3.9517e-188	1.30912	0.579	0.08	2.1392e-183		Gap43	2.0825e-42	1.22868	0.798	0.547	1.12734e-37
Sh3rf3	2.0119e-185	-1.2518	0.817	0.936	1.0891e-180		Grm5	4.80019e-42	-1.04794	0.651	0.849	2.59854e-37
Lrfn5	1.3417e-183	1.45827	0.927	0.508	7.2629e-179		Rgs17	1.90613e-41	1.35376	0.558	0.201	1.03186e-36
Samd5	1.8983e-179	1.15512	0.827	0.29	1.0276e-174		Neto1	2.80255e-40	1.07871	0.443	0.1	1.51713e-35
Snhg11	3.3981e-179	1.32302	0.959	0.616	1.8395e-174		Satb1	1.46747e-39	1.10114	0.649	0.27	7.94398e-35
Fam19a2	7.8469e-179	-1.98192	0.487	0.808	4.2479e-174		Alcam	4.46434e-39	-1.16423	0.562	0.792	2.41673e-34
Pfkp	5.3653e-175	1.07343	0.803	0.278	2.9044e-170		Pde1a	3.95242e-38	1.28993	0.31	0.038	2.1396e-33
Prkg1	3.335e-172	1.45843	0.833	0.354	1.8054e-167		Rpp25	1.44381e-37	1.0664	0.597	0.227	7.81592e-33
Satb1	3.6047e-171	1.21322	0.93	0.559	1.9514e-166		Atp1b1	3.22613e-37	-0.739962	0.985	0.991	1.74643e-32
Meg3	6.051e-168	0.856369	0.999	0.955	3.2756e-163		C1ql1	4.56472e-37	-3.32707	0.028	0.307	2.47107e-32
Scn9a	2.4924e-167	0.967271	0.625	0.124	1.3492e-162		Pitpnc1	1.00703e-35	0.947759	0.464	0.131	5.45144e-31
4930473D10Rik	3.6914e-166	1.12884	0.472	0.039	1.9983e-161		2900055J20Rik	1.21394e-35	0.899221	0.672	0.264	6.57156e-31
Adcy2	5.6511e-165	1.3937	0.652	0.166	3.0592e-160		Pou3f3	6.02423e-35	0.932324	0.341	0.061	3.26116e-30
Gda	2.0164e-164	1.01993	0.529	0.071	1.0916e-159		Npy	2.09183e-34	4.05534	0.805	0.586	1.13239e-29
Nxph1	1.4833e-163	-0.656092	0.999	0.985	8.0296e-159		Ralyl	3.75755e-34	0.887924	0.455	0.129	2.03411e-29
Neto1	1.965e-162	1.20573	0.953	0.634	1.0638e-157		Nap1l5	5.78252e-34	1.09281	0.787	0.538	3.13031e-29
Spon1	3.2745e-162	1.25527	0.555	0.093	1.7726e-157		Bcl11a	8.61564e-34	1.00643	0.505	0.164	4.66399e-29
Hs6st3	8.884e-162	1.72669	0.603	0.138	4.8093e-157		Camk2n1	1.03069e-33	1.13929	0.77	0.459	5.57952e-29
Pdzd2	4.4964e-158	1.16672	0.834	0.35	2.4341e-153		Bex2	2.77433e-33	0.947827	0.807	0.558	1.50185e-28
Pantr1	1.3666e-156	1.26281	0.657	0.176	7.398e-152		1500009L16Rik	3.75093e-33	0.902624	0.503	0.171	2.03053e-28
Rgs6	2.8728e-156	1.45965	0.548	0.1	1.5552e-151		S100a10	6.40898e-33	1.22022	0.297	0.047	3.46943e-28
Mcc	6.3387e-156	1.0328	0.548	0.093	3.4314e-151		Atxn7l3b	1.27146e-32	0.845619	0.855	0.609	6.8829e-28
Kctd16	1.5723e-154	1.41217	0.628	0.161	8.5117e-150		Ctxn2	1.28407e-32	1.03922	0.369	0.087	6.95118e-28
Egfem1	2.0863e-154	1.89421	0.546	0.106	1.1294e-149		Calm1	2.66261e-32	0.985543	0.924	0.821	1.44138e-27
Grid2	4.0856e-154	1.05569	0.957	0.619	2.2117e-149		Zwint	3.48705e-32	0.914756	0.796	0.51	1.88768e-27
Prkcg	2.7945e-153	0.884524	0.585	0.118	1.5128e-148		Vgf	5.26657e-32	1.01842	0.369	0.084	2.85101e-27
Dlgap1	5.6013e-153	-0.644347	1	0.985	3.0322e-148		Sstr1	1.18128e-31	0.961601	0.375	0.087	6.39477e-27
Gm42418	7.6972e-151	-0.843824	0.998	0.997	4.1668e-146		Gng4	2.52032e-31	0.795362	0.36	0.083	1.36435e-26
Cdh8	6.8976e-145	1.13988	0.808	0.319	3.7339e-140		Hap1	7.40424e-31	0.897916	0.34	0.074	4.00821e-26
Grin2a	1.9566e-144	1.15632	0.849	0.368	1.0592e-139		Spon1	1.74716e-30	1.10502	0.31	0.058	9.45808e-26
Zeb2	4.2766e-144	-0.819996	0.957	0.971	2.3151e-139		Zeb2	2.44423e-30	-0.99296	0.575	0.753	1.32316e-25
Dlg2	5.7057e-144	0.767816	0.999	0.927	3.0887e-139		mt-Nd5	2.51073e-30	-0.908513	0.788	0.849	1.35916e-25
Vcl	4.301e-143	0.881337	0.518	0.09	2.3283e-138		Cdkn1a	2.68036e-30	0.988423	0.384	0.106	1.45099e-25
Gm48749	3.3307e-141	0.938082	0.65	0.171	1.8031e-136		Fam19a2	2.72593e-30	-1.4765	0.187	0.449	1.47566e-25
P3h2	6.9558e-132	1.03702	0.546	0.12	3.7654e-127		Map1lc3a	5.58234e-30	0.734982	0.878	0.722	3.02194e-25
Thsd7b	5.8014e-131	1.12698	0.714	0.262	3.1405e-126		Reln	7.53991e-30	1.38447	0.43	0.14	4.08165e-25
Slc24a2	2.2946e-130	0.927148	0.484	0.086	1.2421e-125		Swi5	1.55256e-29	0.858529	0.705	0.399	8.40462e-25
Ablim1	4.7644e-129	0.850107	0.704	0.245	2.5792e-124		Gabrg3	2.40753e-29	-1.26785	0.301	0.563	1.30329e-24
Lrtm1	6.7137e-128	0.860499	0.456	0.068	3.6344e-123		Ptprd	3.17139e-29	-1.27354	0.321	0.578	1.7168e-24
Npas1	3.6276e-127	0.797076	0.571	0.134	1.9638e-122		Mea1	6.16753e-29	0.775705	0.525	0.198	3.33873e-24
Lhfpl3	2.6205e-121	1.02681	0.783	0.354	1.4186e-116		Crip2	1.03007e-28	0.829613	0.501	0.183	5.57619e-24
Cttnbp2	1.2501e-119	0.833287	0.863	0.427	6.7675e-115		Ypel3	1.63089e-28	0.86019	0.729	0.455	8.82864e-24
Nav2	1.5355e-119	0.948248	0.972	0.84	8.3122e-115		Dbpht2	2.16351e-28	0.908024	0.276	0.047	1.1712e-23
Mgat4c	3.0761e-119	1.49238	0.862	0.544	1.6652e-114		Elfn1	2.73788e-28	1.0011	0.41	0.124	1.48213e-23
Elfn1	1.0749e-118	0.854651	0.583	0.161	5.8189e-114		Rit2	2.94603e-28	0.637183	0.325	0.069	1.5948e-23
Tmtc2	1.7386e-117	1.30449	0.793	0.381	9.412e-113		Basp1	7.59565e-28	0.924185	0.761	0.514	4.11183e-23
Tle4	3.412e-117	0.806985	0.485	0.096	1.847e-112		Gng3	9.82687e-28	0.811713	0.831	0.64	5.31968e-23
Thrb	1.2977e-115	0.96633	0.867	0.487	7.0252e-111		Jund	1.29581e-27	0.904354	0.701	0.403	7.01475e-23
Col19a1	3.0111e-114	1.07713	0.724	0.305	1.63e-109		Vsnl1	1.81146e-27	0.923365	0.692	0.357	9.80614e-23
Sash1	1.687e-110	0.724645	0.521	0.126	9.1326e-106		Ppp1r14c	1.98905e-27	0.745514	0.297	0.061	1.07675e-22
Slc35f4	9.7842e-110	0.809942	0.665	0.233	5.2966e-105		Thsd7a	3.18006e-27	-1.6249	0.245	0.517	1.7215e-22
Ctnnd2	2.5043e-109	0.557357	0.999	0.958	1.3557e-104		Dynlrb1	3.51802e-27	0.74998	0.822	0.582	1.90444e-22
Grik2	3.8924e-108	0.768536	0.997	0.933	2.1071e-103		Igfbp5	3.73455e-27	0.783381	0.26	0.04	2.02166e-22
Kcnb2	1.6203e-107	0.770477	0.965	0.742	8.7714e-103		Npas1	6.42738e-27	0.756192	0.215	0.022	3.4794e-22
Asic2	2.7896e-107	1.45455	0.633	0.242	1.5101e-102		Cnr1	1.07752e-26	0.846477	0.484	0.176	5.83304e-22
Gabrb1	4.4459e-107	0.945625	0.737	0.318	2.4067e-102		Runx1t1	2.54541e-26	0.947171	0.505	0.205	1.37793e-21
Kif26b	1.0078e-106	0.833247	0.662	0.25	5.4556e-102		Calm3	3.2461e-26	0.694454	0.863	0.66	1.75724e-21
Slc4a10	2.0717e-106	0.666389	0.714	0.269	1.1215e-101		Sh3bgrl3	5.73029e-26	0.822223	0.735	0.483	3.10204e-21
Nalcn	2.098e-106	0.739882	0.657	0.234	1.1357e-101		Tmem91	7.80327e-26	0.792379	0.529	0.216	4.22422e-21
Ppp1r14c	2.264e-106	0.566105	0.423	0.073	1.2256e-101		Tspan7	1.18512e-25	0.734777	0.776	0.428	6.41552e-21
Rapgef4	3.892e-106	0.775498	0.783	0.357	2.1069e-101		Elof1	1.18531e-25	0.64472	0.538	0.216	6.41658e-21
Gria4	2.9377e-104	-0.806777	0.97	0.961	1.5903e-99		Ctxn1	1.74797e-25	0.77382	0.599	0.291	9.46245e-21
Tspan7	3.6638e-103	0.661246	0.553	0.152	1.98338e-98		Camk2n2	4.00965e-25	0.795067	0.66	0.349	2.17059e-20
4930567K20Rik	4.1086e-103	0.587297	0.303	0.019	2.22416e-98		Lrfn5	5.72043e-25	0.702292	0.594	0.263	3.0967e-20
Tcf4	5.9928e-103	-0.494496	1	0.993	3.24416e-98		Man1a	7.5388e-25	0.732851	0.195	0.018	4.08106e-20
Cacna1e	1.1035e-102	0.806612	0.757	0.332	5.97393e-98		Fam46a	1.25047e-24	0.71208	0.199	0.021	6.76927e-20
Galnt14	4.145e-102	0.635951	0.425	0.078	2.24384e-97		Grm1	1.37195e-24	0.717627	0.275	0.056	7.42694e-20
Ptprr	1.5451e-100	0.720969	0.524	0.145	8.36424e-96		Dynll1	1.71334e-24	0.779931	0.636	0.346	9.27501e-20
Tenm4	2.683e-100	0.775287	0.839	0.448	1.45244e-95		Vamp2	1.87909e-24	0.739483	0.831	0.64	1.01723e-19
Astn2	8.4304e-100	0.896111	0.932	0.665	4.5637e-95		Ap1s1	2.47388e-24	0.715302	0.547	0.245	1.33921e-19
Kcnd3	1.0122e-99	0.789682	0.731	0.312	5.47944e-95		Atp2b4	2.68738e-24	0.835599	0.226	0.034	1.45479e-19
Zfp385b	3.1199e-99	0.839238	0.619	0.22	1.68892e-94		Pfn2	3.16791e-24	0.728535	0.787	0.555	1.71491e-19
Macrod2	5.2897e-99	0.808896	0.974	0.814	2.86351e-94		Pea15a	4.32133e-24	0.777332	0.673	0.365	2.33931e-19
Grm5	1.01361e-98	-0.828512	0.973	0.958	5.48708e-94		Cbarp	8.99532e-24	0.668442	0.766	0.459	4.86953e-19
Tnik	1.2769e-98	0.691459	0.926	0.549	6.91239e-94		Penk	1.23009e-23	0.953302	0.186	0.018	6.65899e-19
Oprm1	5.38284e-98	0.729351	0.362	0.053	2.91394e-93		Chd3os	1.23375e-23	0.734855	0.724	0.436	6.6788e-19
Slc9a9	6.59794e-97	0.72282	0.533	0.158	3.57173e-92		Fkbp1b	1.74334e-23	0.686445	0.46	0.177	9.43738e-19
Srrm4	7.36137e-96	-1.08229	0.678	0.813	3.985e-91		Nnat	3.01854e-23	1.5594	0.783	0.606	1.63406e-18
Rgs17	1.06018e-95	0.721415	0.71	0.297	5.73916e-91		Zrsr2	3.1225e-23	0.670108	0.481	0.198	1.69034e-18
Ccser1	2.44233e-95	0.667175	0.989	0.767	1.32213e-90		Stxbp6	3.20095e-23	0.618634	0.332	0.093	1.7328e-18
Utrn	1.49458e-94	0.759585	0.664	0.256	8.09077e-90		Chmp4b	3.23605e-23	0.662741	0.401	0.14	1.7518e-18
Arhgap26	9.90033e-93	0.598341	0.607	0.201	5.35944e-88		Dynll2	4.26967e-23	0.706944	0.774	0.552	2.31134e-18
Ank2	1.0112e-92	0.514657	0.994	0.901	5.47403e-88		Ywhah	5.74483e-23	0.698456	0.542	0.244	3.10991e-18
Slc2a13	1.23375e-92	0.661407	0.598	0.206	6.67877e-88		Schip1	5.86153e-23	0.649143	0.432	0.16	3.17308e-18
Cnr1	3.26058e-92	0.571621	0.518	0.148	1.76508e-87		Lingo2	7.46703e-23	0.68739	0.178	0.016	4.0422e-18
Trank1	4.54404e-92	0.566334	0.433	0.097	2.45987e-87		Cpne4	9.03913e-23	0.559615	0.173	0.013	4.89324e-18
Grik3	5.04075e-91	0.772191	0.852	0.498	2.72876e-86		Rab27b	1.00532e-22	0.827866	0.341	0.108	5.44221e-18
2024-03-01	6.94196e-90	0.762011	0.891	0.528	3.75796e-85		Grik3	1.26551e-22	0.80252	0.301	0.078	6.85073e-18
Erc2	7.87506e-90	0.549921	0.995	0.898	4.26308e-85		Ahi1	1.31234e-22	0.689288	0.753	0.498	7.10421e-18
Otud7a	1.30158e-89	0.683807	0.811	0.411	7.04597e-85		Scn9a	1.73575e-22	0.762747	0.302	0.078	9.3963e-18
Pde1a	1.50172e-89	1.11127	0.367	0.068	8.12941e-85		Gabarap	1.80012e-22	0.702474	0.679	0.39	9.7448e-18
Lsamp	2.89863e-89	0.740132	0.989	0.865	1.56915e-84		Klf5	2.47825e-22	0.664077	0.275	0.066	1.34158e-17
Lypd6	1.10372e-88	0.696537	0.45	0.114	5.97489e-84		Nos1	2.71336e-22	1.78734	0.171	0.016	1.46885e-17
Palm2	2.50034e-88	0.607937	0.565	0.182	1.35353e-83		Bex1	2.82998e-22	0.766822	0.607	0.323	1.53198e-17
Brinp1	3.41725e-88	0.796343	0.59	0.219	1.8499e-83		Cplx2	4.17812e-22	0.83495	0.599	0.303	2.26178e-17
Rims1	2.05158e-87	0.563571	0.984	0.826	1.1106e-82		Ap2s1	4.39257e-22	0.700893	0.67	0.371	2.37788e-17
Pcdh17	6.34835e-87	0.944322	0.438	0.114	3.43661e-82		Il1rapl1	4.53342e-22	-1.442	0.2	0.419	2.45412e-17
Ncam2	3.08115e-86	1.16411	0.679	0.331	1.66795e-81		Sh3gl3	6.02017e-22	0.633696	0.425	0.162	3.25896e-17
Gm10475	4.25872e-86	0.525367	0.266	0.02	2.30542e-81		Arpc5	6.49102e-22	0.682661	0.486	0.207	3.51385e-17
Csmd1	7.56393e-86	0.668134	0.975	0.908	4.09466e-81		Calm2	7.9451e-22	0.690069	0.855	0.702	4.301e-17
Pclo	1.29016e-85	0.60916	0.951	0.699	6.98416e-81		Dusp26	8.05992e-22	0.681563	0.686	0.39	4.36316e-17
Tox	2.04215e-85	1.01628	0.605	0.238	1.1055e-80		Lpl	8.19465e-22	-1.52076	0.095	0.306	4.43609e-17
Lypd6b	1.60149e-84	0.538316	0.369	0.071	8.6695e-80		Nrsn1	9.79815e-22	0.709482	0.625	0.328	5.30413e-17
Plppr1	1.66928e-84	0.665258	0.909	0.583	9.03649e-80		Ntm	1.09928e-21	0.611883	0.855	0.566	5.95085e-17
Lama4	1.85794e-84	0.581962	0.285	0.03	1.00578e-79		Mien1	2.23646e-21	0.666223	0.605	0.309	1.21068e-16
Csmd2	2.82146e-84	0.634164	0.517	0.164	1.52737e-79		H1fx	2.29238e-21	0.538921	0.414	0.151	1.24096e-16
Cdh9	7.53336e-84	1.26874	0.787	0.474	4.07811e-79		Hsbp1	3.08772e-21	0.60991	0.859	0.66	1.6715e-16
Slc24a3	1.4551e-83	0.781376	0.69	0.304	7.87703e-79		Kif21a	5.41801e-21	0.654836	0.492	0.214	2.93298e-16
Slc6a15	5.48998e-83	0.580246	0.542	0.179	2.97195e-78		Unc13c	5.95181e-21	0.643744	0.132	0.003	3.22195e-16
Brinp3	5.87704e-83	1.20463	0.726	0.392	3.18147e-78		Itpr1	6.79487e-21	-1.26084	0.085	0.287	3.67834e-16
Rasgrf2	7.78347e-83	0.568618	0.534	0.17	4.2135e-78		Dleu7	7.14851e-21	0.622889	0.369	0.13	3.86978e-16
Ccdc85a	9.70776e-83	0.607998	0.564	0.197	5.2552e-78		AI413582	1.40596e-20	0.577473	0.505	0.22	7.61103e-16
Cadm2	1.10716e-82	0.680742	0.996	0.914	5.9935e-78		Snrpn	1.42068e-20	0.630694	0.79	0.569	7.69069e-16
2900055J20Rik	4.28286e-82	0.491662	0.306	0.041	2.31849e-77		Cdc42ep5	1.73097e-20	0.567214	0.199	0.032	9.37045e-16
9130015G15Rik	2.98417e-81	0.541026	0.404	0.096	1.61545e-76		Ache	2.55111e-20	0.753086	0.249	0.058	1.38102e-15
Shisa6	5.81022e-81	0.696464	0.738	0.343	3.14531e-76		Shisa6	2.76025e-20	0.590788	0.228	0.046	1.49424e-15
Kctd8	7.12562e-81	0.777647	0.587	0.221	3.85739e-76		Srp9	2.84586e-20	0.582605	0.588	0.288	1.54058e-15
Car10	8.35846e-81	1.10785	0.357	0.076	4.52477e-76		Polr2f	3.9119e-20	0.555888	0.536	0.25	2.11767e-15
Mef2a	1.22356e-80	-1.00947	0.78	0.803	6.6236e-76		Pcdh19	3.93988e-20	-1.17402	0.299	0.501	2.13282e-15
Il1rapl1	1.30805e-80	-0.948551	0.957	0.948	7.08099e-76		Myl12b	5.12327e-20	0.636211	0.442	0.191	2.77343e-15
Gm32647	1.56983e-80	1.11371	0.4	0.102	8.49812e-76		Cystm1	6.06248e-20	0.619749	0.466	0.201	3.28186e-15
Fndc3b	5.12241e-80	0.469015	0.363	0.074	2.77297e-75		B3gat2	9.75344e-20	0.561777	0.25	0.059	5.27993e-15
Rap1gap2	8.7879e-80	0.488436	0.334	0.06	4.75724e-75		1110008P14Rik	1.01447e-19	0.652105	0.588	0.318	5.49175e-15
Gm48321	1.30912e-79	0.622631	0.547	0.188	7.08679e-75		Mme	1.11084e-19	-1.13218	0.046	0.229	6.01342e-15
Dync1i1	1.36496e-79	0.571378	0.433	0.116	7.3891e-75		Coa3	1.26311e-19	0.624719	0.666	0.386	6.83772e-15
Ildr2	1.76538e-79	0.471466	0.307	0.045	9.55673e-75		Rcan1	1.29886e-19	0.494034	0.276	0.074	7.03122e-15
Zfp536	4.48677e-79	-1.12181	0.571	0.747	2.42887e-74		Rgs6	1.39996e-19	0.57434	0.16	0.016	7.57856e-15
Gm15520	9.4121e-79	0.506682	0.393	0.09	5.09514e-74		Zcchc12	1.93481e-19	0.609453	0.471	0.205	1.04739e-14
Rasgef1b	1.27605e-78	0.739577	0.342	0.068	6.90777e-74		Chodl	2.71095e-19	1.26171	0.158	0.018	1.46754e-14
Pld5	2.30091e-78	0.896643	0.321	0.058	1.24558e-73		Igf1	3.05546e-19	0.717668	0.479	0.217	1.65404e-14
Man1a	2.45216e-78	1.00137	0.503	0.171	1.32745e-73		Kcnmb4	3.15789e-19	0.440857	0.243	0.056	1.70949e-14
Gap43	4.29553e-78	0.436432	0.802	0.409	2.32534e-73		Paip2	4.04979e-19	0.610389	0.685	0.402	2.19231e-14
Pvt1	1.64237e-77	0.49491	0.486	0.151	8.8908e-73		Txndc17	4.31013e-19	0.514337	0.455	0.195	2.33325e-14
Tgfbr1	1.67654e-77	0.718092	0.543	0.201	9.07578e-73		Ensa	4.62337e-19	0.572288	0.558	0.27	2.50281e-14
Gm48727	6.43928e-77	0.431177	0.363	0.078	3.48584e-72		Nrxn1	4.79077e-19	-0.765964	0.696	0.753	2.59343e-14
Far2	8.34894e-77	0.502193	0.498	0.158	4.51962e-72		Smim14	5.38251e-19	0.584743	0.568	0.288	2.91377e-14
Pam	1.57973e-76	0.60936	0.978	0.818	8.5517e-72		Raly	6.29456e-19	0.435271	0.347	0.12	3.4075e-14
Dlgap2	2.60579e-76	-0.567517	0.991	0.971	1.41062e-71		Nr2f2	7.84709e-19	1.14343	0.2	0.04	4.24794e-14
Fam189a1	3.47325e-76	0.866614	0.543	0.213	1.88021e-71		Cnih2	9.27839e-19	0.518269	0.878	0.718	5.02276e-14
Gabrg3	1.25111e-75	-0.938047	0.816	0.891	6.77276e-71		Tac1	1.026e-18	-1.31472	0.122	0.338	5.55413e-14
Rps6ka5	1.48111e-75	-1.07826	0.68	0.77	8.01784e-71		Smim10l2a	1.17638e-18	0.533723	0.315	0.105	6.3682e-14
Csmd3	2.25322e-75	1.07229	0.711	0.392	1.21976e-70		Epha5	1.32448e-18	-0.837595	0.692	0.746	7.16997e-14
Nhs	2.53091e-75	0.614017	0.785	0.401	1.37008e-70		Mllt11	1.64797e-18	0.504132	0.929	0.855	8.92112e-14
Rbfox1	3.08954e-75	-0.602629	0.996	0.991	1.67249e-70		Cacng3	1.75036e-18	0.646221	0.455	0.205	9.47542e-14
Gm48003	4.6471e-75	0.488096	0.292	0.043	2.51566e-70		Nedd8	4.44607e-18	0.596125	0.764	0.548	2.40683e-13
Pou3f3	4.9577e-75	0.397884	0.468	0.142	2.6838e-70		Lgals1	5.01069e-18	1.54294	0.254	0.077	2.71249e-13
Dnm3	5.29224e-75	0.544967	0.963	0.758	2.8649e-70		Pcp4	5.03061e-18	1.6772	0.497	0.292	2.72327e-13
Tmeff2	9.9094e-75	0.901118	0.854	0.549	5.36436e-70		Dscam	5.12988e-18	0.556047	0.184	0.032	2.77701e-13
Gm15155	1.0668e-74	0.798924	0.422	0.125	5.775e-70		Cstb	5.32988e-18	0.461094	0.393	0.154	2.88528e-13
Cobl	1.07508e-74	0.451335	0.28	0.038	5.81982e-70		Bmyc	5.39244e-18	0.569119	0.636	0.355	2.91914e-13
Flrt2	1.12726e-74	0.734686	0.807	0.456	6.10229e-70		Trps1	6.16759e-18	-1.29776	0.063	0.236	3.33876e-13
Gm15398	1.8782e-74	0.683845	0.65	0.284	1.01675e-69		Ndufa4	7.01026e-18	-0.465659	0.972	0.973	3.79493e-13
Zbtb16	4.7428e-74	0.559238	0.59	0.233	2.56747e-69		Il34	7.04854e-18	0.691377	0.178	0.031	3.81566e-13
Cacng3	1.21769e-73	0.586014	0.648	0.283	6.59184e-69		Sf3b5	7.77515e-18	0.490462	0.434	0.183	4.209e-13
Iqsec1	3.11418e-73	0.576146	0.875	0.523	1.68583e-68		Grin2a	8.74887e-18	0.561658	0.263	0.075	4.73612e-13
Carmil1	4.98454e-73	0.544536	0.701	0.321	2.69833e-68		Atp6v1f	1.00046e-17	0.548559	0.635	0.34	5.4159e-13
Tcerg1l	5.57298e-73	0.500611	0.294	0.047	3.01688e-68		Pcdh18	1.10009e-17	0.514545	0.15	0.018	5.95521e-13
Kcnh8	1.69004e-72	0.490094	0.363	0.084	9.14885e-68		Timm8b	1.19991e-17	0.596176	0.725	0.462	6.49558e-13
Gpc5	3.69338e-72	1.66819	0.484	0.178	1.99937e-67		Kcnh7	1.23268e-17	-1.14362	0.139	0.331	6.67297e-13
Usp29	1.0779e-71	0.623309	0.733	0.361	5.83512e-67		Ppp1r11	1.37736e-17	0.57369	0.558	0.292	7.4562e-13
Klhl14	1.68622e-71	0.673816	0.334	0.071	9.12817e-67		Hint1	1.67641e-17	0.542291	0.842	0.682	9.0751e-13
Myo16	5.10181e-71	0.550194	0.839	0.461	2.76181e-66		Pmm1	2.03392e-17	0.47812	0.484	0.22	1.10104e-12
Ptprn	5.32078e-71	0.389179	0.312	0.058	2.88035e-66		Cort	2.26512e-17	1.24736	0.506	0.279	1.2262e-12
Bcl11a	5.61099e-71	0.657633	0.843	0.507	3.03745e-66		Tcf4	2.59169e-17	-0.500698	0.922	0.914	1.40299e-12
Sh3d19	6.28651e-71	0.49658	0.529	0.189	3.40314e-66		Nsg1	5.03465e-17	-0.530993	0.946	0.922	2.72546e-12
Kcnt2	9.89048e-71	0.626096	0.581	0.237	5.35411e-66		Nfib	5.29542e-17	-1.27898	0.134	0.319	2.86662e-12
Psd3	1.36509e-70	0.48074	0.451	0.137	7.38976e-66		Gtf2h5	6.55136e-17	0.52108	0.698	0.425	3.54652e-12
Adamts17	2.52698e-70	-1.34372	0.299	0.524	1.36796e-65		H1f0	6.68828e-17	0.580488	0.43	0.194	3.62063e-12
Gm15594	1.27611e-69	0.42206	0.445	0.137	6.90808e-65		2900011O08Rik	7.07288e-17	0.60561	0.612	0.352	3.82883e-12
Cntnap2	3.76498e-69	0.78984	0.993	0.927	2.03813e-64		Zcchc17	8.3867e-17	0.496959	0.51	0.254	4.54005e-12
Jakmip3	6.53505e-69	0.382902	0.331	0.071	3.53768e-64		Dtd1	1.00705e-16	0.471019	0.362	0.14	5.45156e-12
Vav3	1.45567e-67	0.44786	0.262	0.038	7.88011e-63		Cpne5	1.17114e-16	0.409623	0.304	0.102	6.33984e-12
Camk2d	1.46826e-67	0.557829	0.474	0.159	7.94826e-63		Cib2	1.90076e-16	0.591013	0.419	0.189	1.02896e-11
Cntn3	1.56961e-67	0.67022	0.798	0.446	8.4969e-63		Shisa4	2.03595e-16	0.474595	0.469	0.216	1.10214e-11
Garnl3	2.17551e-67	0.613936	0.911	0.622	1.17769e-62		Nrip1	2.06192e-16	0.557139	0.351	0.137	1.1162e-11
Klhl1	9.52586e-67	0.766175	0.466	0.167	5.15673e-62		N4bp2l1	2.1095e-16	0.425199	0.195	0.041	1.14196e-11
Nr2f2	1.43177e-66	0.503786	0.236	0.028	7.75077e-62		Arhgef15	2.21009e-16	0.458407	0.148	0.021	1.19641e-11
Atxn1	1.45887e-66	0.574657	0.961	0.785	7.89743e-62		Cmas	3.00403e-16	0.476188	0.568	0.284	1.6262e-11
Rarb	1.61531e-66	0.667482	0.429	0.137	8.74429e-62		Mrfap1	3.23828e-16	0.486503	0.353	0.14	1.75301e-11
Ptprd	2.41308e-66	-0.580568	0.967	0.983	1.3063e-61		Tceal8	3.51326e-16	0.515787	0.382	0.162	1.90187e-11
Thsd7a	5.2408e-66	-1.58238	0.545	0.689	2.83705e-61		Rbp4	4.38079e-16	0.682539	0.545	0.303	2.3715e-11
Kcnk10	5.25137e-66	0.412455	0.55	0.207	2.84278e-61		Arhgdia	4.50406e-16	0.429648	0.505	0.245	2.43823e-11
Siah3	1.26772e-65	0.541427	0.454	0.15	6.8627e-61		Snx3	4.67351e-16	0.525425	0.627	0.352	2.52996e-11
Ell2	1.49232e-65	0.440061	0.394	0.11	8.07853e-61		Furin	4.76035e-16	-1.0347	0.171	0.353	2.57697e-11
Rims2	1.98199e-65	0.471268	0.992	0.863	1.07293e-60		Mapk10	5.02086e-16	0.498478	0.616	0.335	2.71799e-11
Ust	1.05261e-64	0.52609	0.298	0.061	5.69822e-60		Cfl1	5.49484e-16	0.572011	0.725	0.502	2.97457e-11
Nln	1.45939e-64	0.462135	0.555	0.217	7.90029e-60		Tusc1	6.45988e-16	0.360641	0.184	0.038	3.49699e-11
Gm48006	1.52501e-64	0.378845	0.223	0.023	8.25547e-60		Gpx3	6.76772e-16	0.492376	0.447	0.204	3.66364e-11
Unc13b	3.68121e-64	0.449385	0.682	0.315	1.99278e-59		Rab6b	6.94846e-16	0.515148	0.696	0.431	3.76148e-11
Nckap5	5.90066e-64	0.711677	0.418	0.14	3.19426e-59		Mtpn	6.9773e-16	0.521392	0.529	0.264	3.77709e-11
Galntl6	8.88826e-64	0.614509	0.979	0.88	4.81157e-59		Snapc5	8.70249e-16	0.391487	0.228	0.064	4.71101e-11
Rtl4	9.66267e-64	0.665775	0.314	0.074	5.23079e-59		Clstn2	9.42943e-16	-0.99365	0.098	0.273	5.10453e-11
Fgf14	1.00159e-63	0.436822	0.999	0.96	5.42202e-59		Kcnip2	9.69328e-16	-1.04177	0.122	0.3	5.24736e-11
Gm44643	2.31076e-63	0.333691	0.263	0.042	1.25091e-58		Tmem108	9.97867e-16	-1.23775	0.126	0.3	5.40186e-11
Gm13629	2.3713e-63	0.43884	0.306	0.066	1.28368e-58		Rpp25l	9.99519e-16	0.345818	0.297	0.102	5.41079e-11
Pcdh15	2.40979e-63	0.723272	0.932	0.738	1.30452e-58		Gria1	1.06967e-15	-0.527409	0.763	0.812	5.79056e-11
Sema6a	4.61084e-63	0.680421	0.786	0.461	2.49603e-58		Ccl27a	1.07167e-15	0.534301	0.536	0.279	5.80137e-11
Ablim2	4.75635e-63	0.389438	0.37	0.102	2.5748e-58		Hcfc1r1	1.12941e-15	0.535755	0.597	0.337	6.11395e-11
Epb41l4b	6.37534e-63	0.375672	0.265	0.045	3.45123e-58		Cacna2d3	1.38872e-15	0.547363	0.236	0.068	7.5177e-11
Fam196b	1.17077e-62	0.444643	0.241	0.035	6.33783e-58		Oxtr	1.49445e-15	0.585821	0.167	0.032	8.09006e-11
Adgra1	1.24433e-62	0.376661	0.284	0.055	6.73606e-58		Eif5	1.55373e-15	0.458924	0.622	0.349	8.41094e-11
Olfm3	2.21095e-62	1.22808	0.399	0.131	1.19688e-57		Mrpl33	1.78542e-15	0.465804	0.516	0.264	9.6652e-11
Hmgcll1	3.7219e-62	0.356809	0.528	0.197	2.01481e-57		Kcnc4	1.97413e-15	0.465808	0.145	0.022	1.06868e-10
Rgs7	5.00723e-62	0.513174	0.86	0.516	2.71061e-57		Tprgl	2.09411e-15	0.482704	0.412	0.185	1.13362e-10
Dpp6	6.36518e-62	0.464631	0.994	0.893	3.44573e-57		Sumo3	2.61341e-15	0.357553	0.536	0.26	1.41474e-10
Plxna2	7.67402e-62	0.547369	0.93	0.666	4.15425e-57		Stx7	2.6343e-15	0.47605	0.581	0.313	1.42605e-10
Kif21a	1.82672e-61	0.545507	0.916	0.644	9.88879e-57		Dlx1	2.66919e-15	0.48878	0.434	0.201	1.44494e-10
Pigk	2.14515e-61	0.92647	0.613	0.311	1.16125e-56		Atp6v1g1	3.10352e-15	0.414919	0.377	0.161	1.68006e-10
Pid1	4.62466e-61	0.45129	0.571	0.234	2.50352e-56		Ubl5	3.26265e-15	0.501321	0.716	0.474	1.7662e-10
Kcnip4	5.9741e-61	1.35632	0.839	0.58	3.23402e-56		Polr2m	3.26475e-15	0.522476	0.681	0.421	1.76734e-10
Ryr3	7.04387e-61	0.594414	0.449	0.163	3.81313e-56		Tceal5	3.35077e-15	0.421783	0.36	0.151	1.81391e-10
Cep112	7.60153e-61	0.467689	0.414	0.133	4.11501e-56		Gria2	3.43459e-15	-0.585557	0.852	0.836	1.85928e-10
St6galnac5	8.17623e-61	1.08073	0.551	0.261	4.42612e-56		Trappc2l	3.53227e-15	0.447086	0.497	0.25	1.91216e-10
Pitpnc1	1.606e-60	0.510648	0.809	0.464	8.6939e-56		Scd2	3.77817e-15	-0.801366	0.599	0.675	2.04527e-10
Lrp1b	1.91123e-60	1.11605	0.812	0.525	1.03463e-55		Rala	3.89172e-15	0.565123	0.529	0.276	2.10674e-10
Cdkl2	5.84872e-60	0.340654	0.28	0.056	3.16615e-55		Fam32a	4.52327e-15	0.495097	0.551	0.291	2.44863e-10
Arhgap44	6.35604e-60	0.35676	0.484	0.174	3.44078e-55		Pak3	4.56585e-15	0.47267	0.562	0.297	2.47168e-10
A330008L17Rik	8.21934e-60	0.421913	0.296	0.065	4.44946e-55		Znhit1	4.95674e-15	0.439678	0.495	0.245	2.68328e-10
Jakmip1	1.23847e-59	0.424825	0.611	0.273	6.70433e-55		Enc1	5.01837e-15	0.429989	0.224	0.065	2.71664e-10
Bicdl1	1.74388e-59	0.399113	0.541	0.217	9.44032e-55		Sox2	5.20043e-15	0.432311	0.278	0.097	2.8152e-10
Trpc5	1.87301e-59	0.584702	0.28	0.059	1.01393e-54		Smim10l1	5.33752e-15	0.409186	0.477	0.227	2.88941e-10
Atp2c1	1.93437e-59	0.506515	0.734	0.383	1.04715e-54		Rhob	7.08772e-15	0.446427	0.442	0.205	3.83687e-10
Cntnap5a	1.93657e-59	0.501803	0.914	0.594	1.04834e-54		Tomm7	7.64927e-15	0.437668	0.484	0.238	4.14085e-10
Hs3st5	7.70442e-59	0.645307	0.291	0.065	4.17071e-54		Rnf11	7.68588e-15	0.554137	0.59	0.329	4.16067e-10
Lpcat2	1.07338e-58	0.292787	0.183	0.012	5.81061e-54		Ccdc85b	8.8119e-15	0.404053	0.536	0.282	4.77023e-10
Igf1	2.19099e-58	0.466176	0.244	0.041	1.18607e-53		Dctn3	9.96186e-15	0.559467	0.627	0.383	5.39276e-10
Sntg1	2.52621e-58	0.52066	0.943	0.71	1.36754e-53		Ywhaz	1.10535e-14	0.582236	0.642	0.397	5.98372e-10
Masp1	6.83513e-58	0.311549	0.248	0.042	3.70013e-53		Scn1a	1.19669e-14	-1.01782	0.217	0.386	6.47816e-10
Gxylt2	8.23353e-58	0.406322	0.26	0.05	4.45714e-53		Morn4	1.3689e-14	0.366681	0.302	0.112	7.4104e-10
Pex5l	9.54022e-58	0.577627	0.311	0.077	5.1645e-53		Adgra1	1.47805e-14	0.411641	0.423	0.194	8.00127e-10
Gm13944	1.17751e-57	0.346858	0.25	0.043	6.37435e-53		Spint2	1.6984e-14	0.374617	0.134	0.019	9.19414e-10
Galnt12	1.35327e-57	0.434672	0.227	0.033	7.32581e-53		Ube2m	1.9782e-14	0.421206	0.43	0.198	1.07088e-09
Nrip1	1.76751e-57	0.505678	0.714	0.369	9.56825e-53		Sugt1	2.0978e-14	0.423444	0.236	0.075	1.13562e-09
Trpc6	4.20743e-57	0.496468	0.266	0.053	2.27765e-52		Chst1	2.19968e-14	0.414137	0.258	0.086	1.19077e-09
Dock9	8.75004e-57	0.460377	0.816	0.477	4.73674e-52		Mgat4c	2.20595e-14	0.734133	0.527	0.294	1.19417e-09
Glce	1.89841e-56	0.431242	0.518	0.209	1.02769e-51		Sfr1	2.21357e-14	0.395787	0.38	0.165	1.1983e-09
Rab3b	2.39227e-56	0.368968	0.419	0.14	1.29503e-51		Brk1	2.22303e-14	0.464218	0.631	0.366	1.20341e-09
AW551984	3.20838e-56	0.298556	0.218	0.03	1.73683e-51		Sdhaf4	2.23347e-14	0.377277	0.449	0.213	1.20907e-09
Me3	3.45861e-56	-1.18581	0.43	0.577	1.87228e-51		Tox	2.27929e-14	0.477286	0.145	0.025	1.23387e-09
Akap13	6.4295e-56	0.392017	0.252	0.048	3.48054e-51		mt-Co1	2.32062e-14	-0.752278	0.627	0.678	1.25624e-09
Frmd4b	6.53068e-56	0.575917	0.623	0.313	3.53532e-51		Cdh13	2.36299e-14	0.52129	0.49	0.256	1.27918e-09
Gm26905	6.70796e-56	0.556359	0.926	0.664	3.63129e-51		Gabra2	2.59522e-14	0.568506	0.338	0.142	1.4049e-09
9330182L06Rik	6.86982e-56	0.418701	0.736	0.381	3.71891e-51		Rab3c	2.70086e-14	0.501558	0.391	0.183	1.46209e-09
Dgkg	8.02237e-56	0.451244	0.828	0.472	4.34283e-51		Sult4a1	2.76903e-14	0.470196	0.512	0.278	1.49899e-09
Stk32b	1.16121e-55	0.370849	0.367	0.11	6.28612e-51		Nrip3	2.82352e-14	0.50935	0.295	0.114	1.52848e-09
Gpc6	1.7019e-55	0.927463	0.637	0.343	9.21309e-51		Dynlt3	2.82846e-14	0.397726	0.416	0.191	1.53116e-09
Sorcs3	2.0024e-55	0.940024	0.346	0.113	1.08398e-50		Pacsin1	2.83052e-14	0.429438	0.306	0.118	1.53227e-09
Med12l	3.97239e-55	0.408618	0.621	0.284	2.15041e-50		Vti1b	2.95126e-14	0.384627	0.531	0.272	1.59764e-09
Sybu	5.62603e-55	0.324644	0.631	0.287	3.04559e-50		Tceal3	3.08327e-14	0.379826	0.284	0.105	1.6691e-09
Larp1b	8.81311e-55	0.339696	0.413	0.136	4.77089e-50		Cops5	3.19336e-14	0.364832	0.338	0.137	1.72869e-09
Epha10	1.07766e-54	0.375368	0.235	0.041	5.8338e-50		Smap2	3.36521e-14	0.389868	0.297	0.114	1.82172e-09
Etl4	1.13468e-54	0.618075	0.927	0.724	6.1425e-50		Lamtor5	3.69966e-14	0.527058	0.356	0.158	2.00277e-09
Ptchd1	1.28534e-54	0.295392	0.237	0.04	6.95806e-50		Npas3	3.855e-14	0.452511	0.31	0.121	2.08687e-09
2024-03-04	2.002e-54	0.304139	0.286	0.066	1.08376e-49		Pomp	3.88293e-14	0.416621	0.66	0.387	2.10199e-09
Plxna4	2.18049e-54	-0.843001	0.737	0.793	1.18039e-49		Marcksl1	3.9046e-14	0.423522	0.835	0.697	2.11372e-09
Ablim3	3.32004e-54	0.392055	0.649	0.312	1.79727e-49		Smdt1	4.33401e-14	0.468777	0.796	0.589	2.34617e-09
Unc80	3.77493e-54	0.33903	0.506	0.203	2.04352e-49		Sri	4.3491e-14	0.421393	0.338	0.14	2.35434e-09
Gm4876	9.75967e-54	0.374459	0.219	0.034	5.2833e-49		Ncam2	4.49031e-14	0.479997	0.189	0.049	2.43078e-09
Fut8	1.22954e-53	0.486466	0.87	0.556	6.65599e-49		Fis1	4.51933e-14	0.513629	0.575	0.332	2.44649e-09
Mei4	1.32574e-53	0.525104	0.342	0.106	7.17678e-49		Tagln3	4.61672e-14	0.442633	0.495	0.251	2.49921e-09
Ptpru	2.72216e-53	0.352683	0.209	0.03	1.47362e-48		Vat1l	4.82155e-14	0.412674	0.163	0.035	2.6101e-09
Sez6l	2.75919e-53	0.405634	0.54	0.233	1.49366e-48		Bag1	4.86062e-14	0.493443	0.566	0.313	2.63125e-09
Abca5	3.3445e-53	0.273702	0.425	0.144	1.81051e-48		Rwdd2a	4.90575e-14	0.457411	0.139	0.024	2.65568e-09
Pcdh9	4.24304e-53	0.559289	0.934	0.691	2.29693e-48		Sh3bp1	4.9346e-14	0.426334	0.672	0.408	2.6713e-09
Gabra2	4.85782e-53	0.536149	0.377	0.125	2.62973e-48		Cfdp1	5.24674e-14	0.46551	0.451	0.223	2.84027e-09
Arfgef3	8.86146e-53	0.301281	0.601	0.266	4.79706e-48		Arpc5l	6.06971e-14	0.47108	0.564	0.312	3.28578e-09
Cpne5	9.64052e-53	0.324573	0.241	0.046	5.2188e-48		Prr3	6.11231e-14	0.388768	0.297	0.115	3.30884e-09
Atp8a1	1.1357e-52	0.483418	0.707	0.374	6.14801e-48		Grik1	6.43894e-14	0.499605	0.289	0.109	3.48565e-09
Gm38505	1.54114e-52	0.62268	0.795	0.459	8.3428e-48		1500011K16Rik	6.92821e-14	0.444372	0.43	0.208	3.75052e-09
Tmtc4	1.66071e-52	0.483278	0.404	0.144	8.9901e-48		Ptp4a3	7.07316e-14	0.435914	0.421	0.202	3.82898e-09
Micu1	2.9991e-52	0.299996	0.353	0.107	1.62354e-47		Rora	7.37127e-14	-1.03102	0.087	0.241	3.99036e-09
B3gat2	3.28664e-52	0.37039	0.439	0.163	1.77919e-47		Pam	8.92826e-14	0.626841	0.571	0.321	4.83322e-09
Rasal2	4.0468e-52	-0.903016	0.754	0.747	2.1907e-47		Tceal6	9.11429e-14	0.415537	0.31	0.126	4.93393e-09
Slc7a14	4.12906e-52	0.320131	0.441	0.161	2.23522e-47		Chmp5	9.74129e-14	0.370909	0.317	0.126	5.27335e-09
Kcnd2	8.24679e-52	0.737863	0.936	0.75	4.46431e-47		2024-03-01	1.0456e-13	0.404725	0.412	0.194	5.66027e-09
Tln2	1.1049e-51	0.381412	0.543	0.236	5.98126e-47		Lysmd4	1.04963e-13	0.399901	0.276	0.102	5.68209e-09
Gm30382	1.42355e-51	0.562861	0.462	0.186	7.70626e-47		Smap1	1.06339e-13	0.47681	0.453	0.229	5.75653e-09
Mctp1	1.52012e-51	0.549496	0.716	0.4	8.22904e-47		Txn1	1.07809e-13	0.514352	0.647	0.403	5.83613e-09
Phf20l1	1.52624e-51	-0.716018	0.862	0.824	8.26214e-47		Eif3k	1.17693e-13	0.331792	0.494	0.244	6.37121e-09
Lrrc3b	2.17898e-51	0.351426	0.245	0.05	1.17957e-46		Cdk14	1.18954e-13	0.381183	0.258	0.092	6.43944e-09
Erc1	2.88348e-51	0.411579	0.763	0.428	1.56094e-46		Nipsnap3b	1.26376e-13	0.311168	0.338	0.137	6.84123e-09
4930587E11Rik	4.07066e-51	0.366175	0.413	0.145	2.20361e-46		Uchl1	1.26791e-13	0.528494	0.62	0.378	6.86368e-09
Gas7	4.1633e-51	0.700898	0.738	0.424	2.25376e-46		Tln2	1.27377e-13	0.411137	0.271	0.099	6.89544e-09
P2ry14	5.37255e-51	0.381356	0.489	0.195	2.90838e-46		Clip3	1.28018e-13	0.455569	0.518	0.272	6.93011e-09
Slc22a23	8.19963e-51	0.349167	0.5	0.204	4.43879e-46		Pafah1b3	1.30751e-13	0.385296	0.451	0.223	7.07806e-09
Cpne8	1.61078e-50	0.391409	0.213	0.035	8.71978e-46		Peg3	1.47859e-13	0.384457	0.577	0.321	8.00418e-09
Apc	2.03878e-50	-0.540091	0.953	0.909	1.10367e-45		Flot2	1.51144e-13	0.400729	0.256	0.09	8.18205e-09
Kcnmb4	2.468e-50	0.293292	0.304	0.083	1.33603e-45		Pde6d	1.57814e-13	0.361804	0.44	0.211	8.54309e-09
Vsnl1	3.07839e-50	0.422541	0.5	0.215	1.66646e-45		Grcc10	1.64969e-13	0.485696	0.722	0.482	8.93042e-09
Mirg	6.01014e-50	0.267882	0.385	0.13	3.25353e-45		Polr3k	1.72754e-13	0.346464	0.375	0.168	9.35185e-09
Rab27b	8.64058e-50	0.304475	0.306	0.085	4.67749e-45		Pfdn6	1.75144e-13	0.377023	0.477	0.235	9.48123e-09
Mcu	1.16442e-49	0.353281	0.457	0.182	6.30345e-45		Zfp580	1.77575e-13	0.402756	0.378	0.174	9.61282e-09
Pgr	2.10664e-49	0.278617	0.193	0.027	1.14041e-44		Fdx1l	1.83777e-13	0.449786	0.451	0.227	9.94859e-09
Epb41l3	3.81114e-49	0.417875	0.467	0.191	2.06312e-44		Nxph1	1.87583e-13	-0.537407	0.848	0.84	1.01546e-08
Fnip2	3.99127e-49	0.401516	0.615	0.299	2.16063e-44		St6galnac5	1.89289e-13	0.797951	0.412	0.219	1.0247e-08
Lrfn2	5.2973e-49	0.338214	0.394	0.14	2.86764e-44		Nme1	1.98164e-13	0.498116	0.753	0.542	1.07274e-08
Cacna1a	5.70858e-49	0.413313	0.959	0.757	3.09028e-44		D8Ertd738e	2.14648e-13	0.481901	0.623	0.363	1.16197e-08
Arsb	7.47084e-49	0.343001	0.425	0.159	4.04427e-44		Cyb5a	2.24705e-13	0.416288	0.542	0.294	1.21642e-08
Rapgef4os1	1.5239e-48	0.258326	0.33	0.101	8.24946e-44		Zfp560	2.2476e-13	0.354971	0.356	0.157	1.21672e-08
Tpm1	2.16262e-48	0.332831	0.429	0.164	1.17071e-43		Cdh4	2.31166e-13	0.425857	0.221	0.069	1.2514e-08
Cdh11	2.56762e-48	0.446397	0.67	0.35	1.38996e-43		Eid1	2.3503e-13	0.52606	0.586	0.359	1.27231e-08
Phactr2	5.29824e-48	0.334315	0.245	0.055	2.86815e-43		Jun	2.35974e-13	0.409524	0.434	0.211	1.27742e-08
Rasgef1a	9.49306e-48	0.269806	0.288	0.077	5.13898e-43		Rp9	2.37746e-13	0.455921	0.432	0.213	1.28701e-08
Gm48678	1.10861e-47	0.330164	0.55	0.243	6.00135e-43		Egfl7	2.38248e-13	0.486579	0.204	0.061	1.28973e-08
Nell1	1.18868e-47	0.582983	0.878	0.623	6.43478e-43		Ocel1	2.51896e-13	0.369817	0.345	0.151	1.36361e-08
Klf12	1.66313e-47	-0.81231	0.821	0.804	9.00318e-43		Crem	2.58142e-13	0.316027	0.184	0.049	1.39743e-08
Gm38304	2.08406e-47	0.309454	0.54	0.233	1.12819e-42		Adamts15	2.58531e-13	-0.764741	0.017	0.13	1.39953e-08
Uggt2	2.80963e-47	0.356663	0.606	0.287	1.52096e-42		Vamp4	2.62063e-13	0.35059	0.282	0.109	1.41865e-08
Phf24	2.82071e-47	0.275065	0.409	0.15	1.52696e-42		Pex5l	2.66639e-13	0.409617	0.128	0.021	1.44342e-08
Rnd3	3.09451e-47	0.384351	0.556	0.259	1.67518e-42		Cdkl2	2.6678e-13	0.370168	0.378	0.171	1.44419e-08
Macrod2os1	3.2248e-47	0.308367	0.331	0.104	1.74572e-42		Plxna4	2.92543e-13	-0.879986	0.202	0.368	1.58365e-08
Rgs9	3.88024e-47	0.25396	0.32	0.097	2.10053e-42		Syce2	3.03437e-13	0.413882	0.241	0.083	1.64263e-08
Epha6	4.18259e-47	0.510956	0.85	0.522	2.26421e-42		Ramp3	3.1044e-13	-1.13463	0.071	0.213	1.68054e-08
Exoc6	4.85384e-47	0.270891	0.397	0.142	2.62758e-42		Cemip	3.11358e-13	-0.920775	0.071	0.213	1.6855e-08
Plekha5	9.97205e-47	0.437939	0.849	0.561	5.39827e-42		Rac3	3.70429e-13	0.412274	0.861	0.645	2.00528e-08
Myrip	1.19645e-46	0.27011	0.417	0.155	6.47685e-42		Flywch2	3.89171e-13	0.510254	0.397	0.198	2.10674e-08
Gm26906	1.67581e-46	0.267441	0.326	0.101	9.07182e-42		Eea1	3.99263e-13	0.311992	0.195	0.055	2.16137e-08
Lrch1	2.27304e-46	0.349803	0.67	0.348	1.23049e-41		Nkap	4.02604e-13	0.29483	0.226	0.072	2.17945e-08
Gprin3	3.31517e-46	0.256524	0.165	0.018	1.79463e-41		Dnajc12	4.91034e-13	0.290416	0.126	0.021	2.65816e-08
Rit2	3.72726e-46	0.32113	0.234	0.052	2.01771e-41		Romo1	5.28555e-13	0.474036	0.618	0.381	2.86128e-08
Kcnq5	4.80221e-46	0.409487	0.864	0.583	2.59963e-41		Bex4	5.58446e-13	0.362271	0.26	0.096	3.02309e-08
Peg3	9.1081e-46	0.341192	0.445	0.181	4.93058e-41		Ccdc124	5.7275e-13	0.372122	0.412	0.196	3.10053e-08
Gm9866	1.05188e-45	0.260527	0.197	0.034	5.69422e-41		Capns1	5.73506e-13	0.399569	0.351	0.155	3.10462e-08
Sorcs2	1.0529e-45	0.306109	0.419	0.161	5.69978e-41		Gnao1	5.80397e-13	0.375833	0.677	0.406	3.14192e-08
Ptprm	1.58726e-45	0.432859	0.975	0.798	8.59245e-41		Hlf	6.5496e-13	0.490473	0.128	0.022	3.54556e-08
Ttll7	1.6211e-45	0.253647	0.378	0.134	8.77569e-41		2210016L21Rik	6.82417e-13	0.460945	0.592	0.355	3.6942e-08
Cacnb2	1.62361e-45	0.366276	0.585	0.281	8.78924e-41		Arpc3	7.1559e-13	0.434211	0.399	0.195	3.87377e-08
Atp2b2	1.65905e-45	0.304063	0.54	0.246	8.9811e-41		Grid2	7.43724e-13	0.407466	0.176	0.046	4.02608e-08
Sv2c	2.07157e-45	0.328497	0.175	0.024	1.12142e-40		Tppp3	8.59595e-13	0.402376	0.16	0.038	4.65333e-08
Apbb2	3.8329e-45	0.332193	0.485	0.208	2.0749e-40		Ap4s1	8.80636e-13	0.359347	0.388	0.185	4.76724e-08
Sdc2	4.10612e-45	0.283252	0.204	0.038	2.22281e-40		Smim8	9.26374e-13	0.408208	0.212	0.069	5.01483e-08
Spock3	1.42501e-44	0.466428	0.805	0.49	7.71417e-40		Hist3h2ba	9.68545e-13	0.386271	0.49	0.254	5.24312e-08
Ptprg	2.24237e-44	0.559232	0.685	0.399	1.21388e-39		Tspan17	9.86467e-13	0.370687	0.403	0.192	5.34014e-08
Hlf	2.66576e-44	0.328872	0.312	0.099	1.44308e-39		Gm16286	9.94553e-13	0.324831	0.423	0.207	5.38392e-08
Kcnma1	3.46482e-44	0.394913	0.953	0.713	1.87565e-39		Mapk3	1.0161e-12	0.329243	0.438	0.213	5.50054e-08
Gm12064	4.35209e-44	0.254526	0.324	0.104	2.35596e-39		B2m	1.04865e-12	0.398932	0.104	0.012	5.67677e-08
Cep126	7.8714e-44	0.258862	0.34	0.115	4.26111e-39		Cmip	1.07153e-12	0.359277	0.518	0.278	5.80061e-08
Klf5	8.6915e-44	0.33585	0.369	0.135	4.70506e-39		Mrps14	1.07296e-12	0.398148	0.471	0.247	5.80838e-08
Kcnq4	9.86482e-44	0.266724	0.287	0.084	5.34022e-39		Bend6	1.07328e-12	0.410833	0.527	0.287	5.81011e-08
Nup93	1.45193e-43	0.258358	0.46	0.191	7.85985e-39		Impact	1.14304e-12	0.419345	0.371	0.174	6.18775e-08
Lin28b	1.87008e-43	0.289956	0.475	0.202	1.01235e-38		Klf6	1.15197e-12	0.406724	0.386	0.182	6.23608e-08
Grm8	2.20387e-43	0.596643	0.33	0.116	1.19304e-38		Dda1	1.25152e-12	0.421321	0.685	0.434	6.77496e-08
5330417C22Rik	2.89811e-43	0.282111	0.331	0.111	1.56886e-38		Grm7	1.25907e-12	0.398766	0.137	0.027	6.81583e-08
Dgkb	3.56077e-43	0.516106	0.401	0.164	1.92759e-38		Atg12	1.33725e-12	0.366841	0.282	0.114	7.23906e-08
Jakmip2	5.16367e-43	0.372346	0.841	0.541	2.7953e-38		A730017C20Rik	1.40104e-12	0.393996	0.263	0.099	7.5844e-08
B230209E15Rik	1.18193e-42	0.259139	0.3	0.094	6.39827e-38		Ccdc28b	1.5567e-12	0.465553	0.442	0.235	8.42704e-08
Gm49127	1.64272e-42	0.323234	0.245	0.062	8.89269e-38		Cltb	1.55938e-12	0.465032	0.653	0.409	8.44153e-08
Gm15584	1.77462e-42	0.284149	0.226	0.052	9.60674e-38		Pfdn2	1.56497e-12	0.448937	0.659	0.414	8.47182e-08
Fstl5	1.87263e-42	0.40162	0.891	0.64	1.01373e-37		Pthlh	1.57079e-12	-1.13828	0.02	0.13	8.50333e-08
Lrrc4c	3.53506e-42	0.398523	0.835	0.561	1.91367e-37		Syndig1l	1.58563e-12	0.337787	0.117	0.018	8.58367e-08
Eml5	4.5965e-42	0.310766	0.662	0.346	2.48827e-37		Kcnc1	1.59857e-12	-0.953108	0.323	0.456	8.65371e-08
Cnksr2	4.92048e-42	0.354333	0.77	0.448	2.66365e-37		Tln1	1.62185e-12	0.396846	0.488	0.26	8.77973e-08
Cdh10	6.08798e-42	0.45516	0.723	0.424	3.29566e-37		Ift20	1.64177e-12	0.425864	0.609	0.365	8.88754e-08
Taco1	7.31924e-42	0.346076	0.581	0.29	3.9622e-37		Faim	1.72977e-12	0.400112	0.338	0.149	9.36393e-08
Hs6st2	9.53841e-42	0.334047	0.199	0.04	5.16352e-37		Rfxap	1.78067e-12	0.385296	0.306	0.13	9.63947e-08
Eda	2.69987e-41	0.260578	0.462	0.198	1.46155e-36		Dhrs1	1.79991e-12	0.371514	0.187	0.055	9.74362e-08
Ubxn2b	5.11156e-41	0.259491	0.358	0.132	2.76709e-36		Opcml	1.83184e-12	-0.743322	0.751	0.743	9.91646e-08
Nxph2	5.32175e-41	-1.13952	0.291	0.453	2.88087e-36		Zfp706	1.94044e-12	0.483683	0.638	0.4	1.05044e-07
Rcan2	5.87443e-41	0.340701	0.596	0.302	3.18006e-36		Babam1	2.17988e-12	0.443512	0.237	0.087	1.18005e-07
Nell1os	8.91485e-41	0.313783	0.419	0.174	4.82596e-36		Ptpru	2.21204e-12	0.504274	0.102	0.012	1.19747e-07
Cacna1b	1.23174e-40	0.402494	0.85	0.556	6.66791e-36		Arpp19	2.21842e-12	0.402111	0.514	0.287	1.20092e-07
Ripor2	1.60855e-40	0.334557	0.81	0.489	8.7077e-36		Apc	2.26085e-12	-0.756349	0.575	0.629	1.22389e-07
Nwd2	3.10364e-40	0.299485	0.237	0.063	1.68012e-35		Klf13	2.38065e-12	0.347124	0.228	0.08	1.28874e-07
Ctnna3	3.4382e-40	0.37018	0.375	0.148	1.86124e-35		Hdgf	2.51222e-12	0.366979	0.43	0.217	1.35997e-07
Chrm3	3.59508e-40	0.4282	0.932	0.716	1.94616e-35		Rnf220	2.52031e-12	0.394432	0.28	0.112	1.36435e-07
Ctnna2	3.84044e-40	0.27583	0.999	0.97	2.07898e-35		Hras	2.56839e-12	0.415306	0.64	0.388	1.39037e-07
Bmpr1b	3.98044e-40	0.428174	0.159	0.023	2.15477e-35		Pithd1	2.57875e-12	0.325699	0.25	0.093	1.39598e-07
Myo1b	6.49153e-40	0.252779	0.578	0.279	3.51413e-35		Kras	2.66103e-12	0.377596	0.54	0.304	1.44052e-07
Ano3	6.5927e-40	0.539253	0.631	0.353	3.56889e-35		Lyrm2	2.9757e-12	0.331073	0.243	0.089	1.61087e-07
9530059O14Rik	8.29667e-40	0.308109	0.525	0.251	4.49132e-35		Ndufa7	3.08647e-12	0.453132	0.677	0.428	1.67083e-07
Ccdc88c	1.01879e-39	0.279525	0.448	0.196	5.51511e-35		Edf1	3.15559e-12	0.437124	0.618	0.375	1.70825e-07
Sytl5	2.36254e-39	0.284539	0.227	0.058	1.27894e-34		Mmd	3.19419e-12	0.408462	0.566	0.323	1.72914e-07
Pcsk2	2.54364e-39	0.40546	0.618	0.34	1.37697e-34		Mturn	3.20548e-12	0.417049	0.263	0.105	1.73525e-07
4933406I18Rik	2.64596e-39	0.250888	0.482	0.217	1.43236e-34		Pfdn4	3.25543e-12	0.385017	0.492	0.26	1.76229e-07
Fam13c	3.21746e-39	0.256147	0.59	0.293	1.74174e-34		Clta	3.42377e-12	0.431614	0.562	0.328	1.85343e-07
Chrna7	3.2756e-39	0.410098	0.26	0.079	1.77321e-34		St13	3.496e-12	0.463498	0.521	0.297	1.89252e-07
Rab3c	3.43848e-39	0.369586	0.807	0.519	1.86139e-34		Pou3f2	3.56723e-12	0.476405	0.117	0.019	1.93109e-07
C2cd2	5.3863e-39	0.297793	0.447	0.196	2.91582e-34		Rgs9	3.67195e-12	0.376925	0.108	0.015	1.98777e-07
Sema3e	5.74192e-39	0.31758	0.178	0.034	3.10833e-34		Atp6v1g2	3.68646e-12	0.488	0.686	0.449	1.99563e-07
Cpne4	6.38668e-39	0.483466	0.409	0.176	3.45737e-34		Lurap1l	3.74731e-12	0.413842	0.224	0.08	2.02857e-07
Dpyd	9.96727e-39	0.345628	0.27	0.085	5.39568e-34		Trappc6b	3.96363e-12	0.350362	0.377	0.18	2.14567e-07
Gm28376	1.13182e-38	0.268454	0.252	0.073	6.12699e-34		Dusp3	4.05123e-12	0.432223	0.312	0.136	2.19309e-07
Prkar2b	1.19957e-38	0.324951	0.742	0.433	6.49375e-34		Ttc9b	4.20653e-12	0.426042	0.653	0.411	2.27716e-07
Cit	1.23347e-38	0.284463	0.217	0.055	6.67725e-34		Fam110b	4.22223e-12	0.338979	0.393	0.188	2.28566e-07
mt-Nd4	2.34192e-38	-0.688381	0.906	0.898	1.26778e-33		Rwdd1	4.27442e-12	0.361566	0.328	0.146	2.31391e-07
Ipcef1	2.48758e-38	0.260974	0.157	0.024	1.34663e-33		Cbr1	4.33307e-12	0.276752	0.171	0.046	2.34567e-07
Gm26848	2.59307e-38	0.329027	0.836	0.536	1.40373e-33		Chrna4	4.42029e-12	0.353849	0.104	0.013	2.39288e-07
Gm16183	2.98622e-38	0.250928	0.5	0.227	1.61656e-33		Cep19	4.4761e-12	0.339466	0.341	0.152	2.42309e-07
Pgap1	3.48403e-38	0.250019	0.524	0.249	1.88604e-33		Park7	5.48746e-12	0.444118	0.622	0.38	2.97058e-07
Prkcb	3.57741e-38	0.293706	0.407	0.173	1.9366e-33		Cript	5.49173e-12	0.361431	0.451	0.236	2.97289e-07
Nebl	4.36898e-38	0.353774	0.766	0.452	2.3651e-33		Cebpzos	5.51508e-12	0.369355	0.299	0.13	2.98553e-07
Ntng1	5.45138e-38	0.506986	0.21	0.053	2.95105e-33		1700025G04Rik	5.91762e-12	0.342136	0.306	0.131	3.20344e-07
L3mbtl4	6.13096e-38	0.437923	0.235	0.068	3.31893e-33		Ptprt	6.02509e-12	0.49214	0.314	0.137	3.26162e-07
Ano5	1.37756e-37	0.274336	0.144	0.019	7.45727e-33		Ppil1	6.2766e-12	0.277281	0.178	0.052	3.39777e-07
Snrpn	1.44238e-37	0.274454	0.64	0.336	7.8082e-33		Rnf14	6.42565e-12	0.356694	0.609	0.344	3.47846e-07
4930570B17Rik	1.5563e-37	0.271855	0.542	0.261	8.4249e-33		Mlf2	6.44995e-12	0.413804	0.69	0.462	3.49162e-07
Kcnab1	1.88459e-37	0.316075	0.411	0.174	1.02021e-32		Lamtor1	6.82756e-12	0.379241	0.38	0.183	3.69603e-07
Cadps	2.14215e-37	0.343016	0.985	0.873	1.15963e-32		Ccnd2	6.84445e-12	0.476541	0.178	0.053	3.70517e-07
Osbpl6	2.39606e-37	0.291324	0.725	0.412	1.29708e-32		Fopnl	7.18969e-12	0.347273	0.427	0.216	3.89206e-07
Ndnf	4.5007e-37	0.345799	0.15	0.022	2.43641e-32		Cdc42	7.25735e-12	0.468348	0.657	0.449	3.9287e-07
Pcsk5	4.54059e-37	0.515126	0.242	0.073	2.458e-32		Rap1b	7.4466e-12	0.317606	0.412	0.205	4.03114e-07
5730522E02Rik	9.35835e-37	0.378618	0.922	0.674	5.06605e-32		Usp46	7.77021e-12	0.324359	0.312	0.134	4.20632e-07
Dtna	1.69018e-36	0.292719	0.745	0.433	9.14964e-32		C1d	7.89848e-12	0.372638	0.761	0.513	4.27576e-07
Csgalnact1	1.76103e-36	0.30721	0.217	0.058	9.53318e-32		Suds3	7.9227e-12	0.385784	0.36	0.173	4.28887e-07
Syne1	2.63875e-36	0.30517	0.785	0.469	1.42846e-31		Cbfa2t3	8.97047e-12	0.478514	0.182	0.056	4.85607e-07
Neto2	3.01537e-36	0.361722	0.797	0.505	1.63234e-31		Ranbp1	9.81256e-12	0.448256	0.679	0.442	5.31193e-07
Fam13a	6.456e-36	0.258731	0.295	0.103	3.49489e-31		Adgrb3	1.03634e-11	-0.846337	0.393	0.514	5.61011e-07
Gm36975	6.81657e-36	0.257535	0.597	0.305	3.69008e-31		Gnai1	1.04195e-11	0.361228	0.484	0.266	5.64051e-07
Plekha7	9.59588e-36	0.253183	0.22	0.061	5.19464e-31		Pcdh17	1.15036e-11	0.544184	0.553	0.332	6.22737e-07
Spats2l	1.15046e-35	0.355631	0.702	0.408	6.22789e-31		Efhd2	1.20161e-11	0.299866	0.171	0.049	6.50479e-07
Ghr	1.42934e-35	0.38287	0.274	0.096	7.73759e-31		Oaz2	1.23438e-11	0.397649	0.442	0.232	6.6822e-07
Pde1c	2.03666e-35	0.26182	0.389	0.166	1.10253e-30		Borcs7	1.27067e-11	0.392827	0.468	0.253	6.87863e-07
Ptprn2	2.85511e-35	0.314439	0.96	0.818	1.54559e-30		Ethe1	1.27807e-11	0.3057	0.141	0.032	6.91869e-07
Dock10	2.90665e-35	0.271107	0.207	0.054	1.57349e-30		Gpx4	1.30618e-11	0.353169	0.456	0.242	7.07088e-07
Adcy8	7.49581e-35	0.265989	0.612	0.323	4.05778e-30		Ap1s2	1.33579e-11	0.351475	0.301	0.13	7.23115e-07
Cyfip1	9.0756e-35	0.282698	0.688	0.381	4.91299e-30		Prdx5	1.34689e-11	0.447328	0.683	0.477	7.29126e-07
Tanc2	1.12752e-34	0.308906	0.966	0.798	6.10373e-30		Cntn5	1.3879e-11	-0.98235	0.148	0.301	7.51325e-07
Mapk10	1.7374e-34	0.365338	0.988	0.857	9.40524e-30		Gnai2	1.52585e-11	0.356842	0.367	0.174	8.26006e-07
Rnf180	2.59017e-34	0.267648	0.514	0.255	1.40216e-29		Eif6	1.68951e-11	0.341342	0.293	0.126	9.14601e-07
Tcf12	3.5868e-34	-0.795937	0.821	0.789	1.94168e-29		Gm19345	1.71164e-11	0.29702	0.109	0.018	9.2658e-07
Kcnj3	3.6223e-34	0.331263	0.496	0.251	1.96089e-29		Smarcd3	1.72178e-11	0.408569	0.497	0.284	9.32068e-07
Mageb18	3.90824e-34	0.396655	0.325	0.132	2.11569e-29		Prkaca	1.72854e-11	0.357252	0.506	0.284	9.35729e-07
Park2	4.23816e-34	0.351941	0.879	0.58	2.29429e-29		Atp6v1e1	1.78087e-11	0.453215	0.573	0.346	9.64056e-07
Slc35f1	5.20122e-34	0.416805	0.922	0.714	2.81563e-29		Naa38	1.78826e-11	0.272727	0.412	0.201	9.68058e-07
Kcnn2	6.15374e-34	0.409082	0.664	0.399	3.33126e-29		Rnf152	1.89589e-11	0.418013	0.278	0.118	1.02632e-06
Stxbp6	6.2208e-34	0.415426	0.388	0.176	3.36757e-29		Lsm4	1.97316e-11	0.378455	0.471	0.254	1.06815e-06
Eml6	6.64494e-34	0.262691	0.656	0.366	3.59717e-29		Tcta	1.98054e-11	0.33648	0.247	0.096	1.07214e-06
Tango6	6.92854e-34	0.25799	0.292	0.106	3.7507e-29		Adora1	2.0151e-11	0.383459	0.163	0.046	1.09085e-06
Epb41l4a	8.99318e-34	-0.998423	0.227	0.372	4.86837e-29		Dgkg	2.10723e-11	0.31189	0.273	0.111	1.14073e-06
Gmds	1.558e-33	0.318036	0.807	0.498	8.43408e-29		Ssna1	2.11902e-11	0.281983	0.43	0.22	1.14711e-06
A230006K03Rik	2.32099e-33	0.45486	0.327	0.133	1.25645e-28		Ankra2	2.12042e-11	0.302997	0.479	0.256	1.14787e-06
Vcan	2.44478e-33	0.268014	0.596	0.321	1.32346e-28		Pink1	2.20624e-11	0.265843	0.353	0.165	1.19433e-06
Prkd1	4.95406e-33	0.280527	0.363	0.155	2.68183e-28		Klf9	2.22099e-11	0.349363	0.269	0.111	1.20231e-06
Grik4	5.07683e-33	0.328519	0.15	0.028	2.74829e-28		Arl2	2.25163e-11	0.373763	0.321	0.149	1.2189e-06
Zfp608	1.403e-32	-0.706464	0.726	0.727	7.59499e-28		Klhdc3	2.25479e-11	0.29079	0.278	0.114	1.22061e-06
Atrnl1	1.78246e-32	-0.618879	0.794	0.788	9.64918e-28		Psmb1	2.28329e-11	0.370331	0.673	0.428	1.23604e-06
Dcx	3.44195e-32	-0.562981	0.826	0.783	1.86327e-27		Commd6	2.32203e-11	0.280206	0.297	0.127	1.25701e-06
Frmd4a	5.07208e-32	0.473766	0.91	0.754	2.74572e-27		Hsp90ab1	2.38177e-11	0.401479	0.85	0.659	1.28935e-06
Bmper	5.97111e-32	0.267129	0.169	0.039	3.2324e-27		Cbx6	2.38474e-11	0.37117	0.391	0.196	1.29096e-06
mt-Co3	8.06337e-32	-0.607368	0.955	0.955	4.36502e-27		Marcks	2.43568e-11	0.373569	0.727	0.47	1.31853e-06
Cntn5	1.31933e-31	0.367025	0.734	0.482	7.14205e-27		Pfdn5	2.59707e-11	0.425295	0.638	0.421	1.4059e-06
Khdrbs3	3.37097e-31	0.333941	0.761	0.477	1.82484e-26		Fam204a	2.606e-11	0.275358	0.275	0.114	1.41073e-06
Hs3st4	3.74745e-31	0.299428	0.236	0.079	2.02865e-26		Ptms	2.62823e-11	0.416122	0.764	0.594	1.42277e-06
9630002D21Rik	4.71775e-31	0.376169	0.318	0.133	2.55391e-26		Mrpl57	2.63691e-11	0.362183	0.455	0.244	1.42746e-06
Lrp8	1.2061e-30	0.265045	0.685	0.41	6.52909e-26		Kcnip1	2.73214e-11	0.306467	0.41	0.204	1.47902e-06
Gm28905	2.96793e-30	0.296827	0.272	0.103	1.60666e-25		Mrps17	2.76386e-11	0.303752	0.473	0.25	1.49619e-06
Dab1	3.10122e-30	0.698975	0.445	0.245	1.67882e-25		Kctd13	2.7693e-11	0.418631	0.482	0.275	1.49913e-06
Tmem132c	3.80768e-30	0.336962	0.609	0.351	2.06125e-25		Pdap1	2.95838e-11	0.399128	0.499	0.279	1.60149e-06
Cdh7	4.30963e-30	0.582881	0.433	0.23	2.33297e-25		Mt3	2.95905e-11	0.486758	0.659	0.442	1.60185e-06
Agbl4	4.36536e-30	0.333952	0.769	0.495	2.36315e-25		Ntan1	2.98823e-11	0.367685	0.479	0.266	1.61765e-06
Kcnh7	7.91882e-30	-0.542576	0.912	0.876	4.28677e-25		Krt1	3.04248e-11	0.362787	0.38	0.189	1.64702e-06
Dst	7.99248e-30	0.299739	0.876	0.646	4.32665e-25		Atp1a3	3.08093e-11	-0.675879	0.698	0.705	1.66783e-06
mt-Co1	2.91294e-29	-0.591211	0.939	0.928	1.57689e-24		Rab6a	3.23413e-11	0.365946	0.714	0.52	1.75076e-06
Cntn6	3.79713e-29	0.282585	0.75	0.464	2.05554e-24		Sumo1	3.31557e-11	0.356607	0.425	0.223	1.79485e-06
Abr	7.03141e-29	0.259127	0.698	0.415	3.80638e-24		Gng13	3.34573e-11	0.358138	0.254	0.103	1.81118e-06
Chrm2	1.21145e-28	0.434091	0.315	0.138	6.55809e-24		Cdkn2d	3.58931e-11	0.423214	0.464	0.264	1.94304e-06
Ccdc171	1.5484e-28	0.25805	0.295	0.122	8.38213e-24		Zfp771	3.65136e-11	0.320217	0.321	0.149	1.97663e-06
St8sia4	1.5966e-28	0.363392	0.614	0.368	8.64304e-24		Spop	3.69358e-11	0.369676	0.512	0.292	1.99948e-06
Nyap2	1.62214e-28	0.26657	0.857	0.6	8.7813e-24		Sf3b6	3.78422e-11	0.31799	0.492	0.267	2.04855e-06
Kif2a	5.85883e-28	-0.683066	0.799	0.728	3.17162e-23		Srp14	4.04965e-11	0.411159	0.753	0.523	2.19224e-06
Sgcz	8.77697e-28	0.72624	0.422	0.228	4.75133e-23		Mrpl17	4.09887e-11	0.277953	0.263	0.106	2.21888e-06
Hecw2	1.02342e-27	0.263711	0.817	0.533	5.5402e-23		Pgap1	4.12831e-11	0.395203	0.442	0.236	2.23482e-06
Negr1	1.36782e-27	0.315192	0.943	0.778	7.40458e-23		Prkcg	4.32527e-11	0.273171	0.178	0.055	2.34144e-06
9330158H04Rik	1.80601e-27	0.316189	0.133	0.027	9.77666e-23		Rbm17	4.37345e-11	0.289543	0.295	0.129	2.36753e-06
Vwc2l	2.68877e-27	0.286565	0.119	0.02	1.45554e-22		Mrps18c	4.47588e-11	0.388781	0.273	0.118	2.42298e-06
Mtus2	5.95302e-27	0.290608	0.821	0.539	3.22261e-22		Cbfb	4.5357e-11	0.322778	0.161	0.046	2.45536e-06
mt-Co2	7.27851e-27	-0.634769	0.923	0.899	3.94015e-22		Ssu72	4.55856e-11	0.31792	0.367	0.177	2.46773e-06
Dner	1.50399e-26	0.251715	0.779	0.516	8.14172e-22		Csrp2	4.58826e-11	0.28788	0.154	0.041	2.48381e-06
Celf2	1.57385e-26	-0.283871	0.995	0.991	8.51987e-22		Phax	4.73703e-11	0.31305	0.293	0.129	2.56434e-06
Nrg1	4.23982e-26	0.421492	0.664	0.425	2.29518e-21		Ube3a	4.80285e-11	-0.365905	0.981	0.972	2.59997e-06
Zfpm2	4.38369e-26	0.444815	0.402	0.209	2.37307e-21		Slc25a11	4.85388e-11	0.326805	0.323	0.149	2.6276e-06
Glp2r	4.73721e-26	0.307065	0.75	0.48	2.56444e-21		Rheb	4.87525e-11	0.443705	0.698	0.484	2.63917e-06
Ube3a	5.97499e-26	0.296206	0.948	0.786	3.2345e-21		Ralbp1	4.88651e-11	0.318936	0.44	0.23	2.64526e-06
mt-Cytb	6.52962e-26	-0.586051	0.941	0.929	3.53474e-21		Cep170b	4.89608e-11	0.262971	0.278	0.117	2.65045e-06
Il1rapl2	1.09118e-25	0.711694	0.453	0.252	5.90698e-21		Fhl1	5.13396e-11	0.372685	0.315	0.146	2.77922e-06
Maml3	2.37807e-25	0.593443	0.534	0.339	1.28735e-20		Rbx1	5.13586e-11	0.390763	0.642	0.412	2.78025e-06
mt-Atp6	2.60747e-25	-0.681346	0.888	0.867	1.41153e-20		Surf1	5.23919e-11	0.301006	0.332	0.154	2.83618e-06
Dach1	3.57158e-25	0.439849	0.155	0.042	1.93344e-20		Mkrn1	5.50948e-11	0.305398	0.482	0.264	2.9825e-06
Tmtc1	8.19361e-25	0.268529	0.433	0.232	4.43553e-20		Rcan2	5.7453e-11	0.389622	0.455	0.247	3.11016e-06
Arpp21	9.56551e-25	0.269601	0.307	0.139	5.17819e-20		Ubb	6.11271e-11	0.305568	0.429	0.222	3.30905e-06
Gria1	1.01454e-24	-0.369914	0.984	0.972	5.49213e-20		Tmsb10	6.25301e-11	0.431221	0.931	0.885	3.38501e-06
Igsf11	1.07261e-24	-0.657355	0.156	0.281	5.80649e-20		Prmt2	6.43163e-11	0.344811	0.542	0.315	3.4817e-06
Xkr4	2.84628e-24	-0.276047	0.999	0.978	1.54081e-19		Higd2a	6.96e-11	0.432956	0.627	0.402	3.76772e-06
Tshz3	4.73532e-24	0.302257	0.835	0.606	2.56342e-19		Chchd6	7.23416e-11	0.363142	0.369	0.186	3.91614e-06
Col25a1	6.04162e-24	0.719147	0.279	0.128	3.27057e-19		Ddah1	7.37538e-11	0.389644	0.328	0.16	3.99259e-06
Ntrk2	7.25786e-24	0.292892	0.965	0.822	3.92897e-19		Pbx4	7.40145e-11	0.29113	0.23	0.089	4.0067e-06
Fgf13	9.53251e-24	-0.56026	0.843	0.822	5.16033e-19		Mafg	7.40464e-11	0.260112	0.416	0.21	4.00843e-06
Lrrtm3	1.90982e-23	0.2726	0.172	0.056	1.03386e-18		Psmb2	7.48314e-11	0.345274	0.466	0.247	4.05092e-06
Pcdh7	6.63632e-23	0.358035	0.823	0.639	3.59251e-18		Nudt11	7.5141e-11	0.389606	0.206	0.074	4.06768e-06
Stmn1	8.90106e-23	-0.684017	0.817	0.762	4.8185e-18		Ctnnbip1	7.76822e-11	0.370988	0.696	0.458	4.20525e-06
Fam19a1	1.17866e-22	0.526749	0.272	0.127	6.38054e-18		Kctd8	7.91463e-11	0.396441	0.16	0.047	4.28451e-06
Nell2	1.46077e-22	-0.687486	0.551	0.586	7.90775e-18		Atp6v1a	8.16811e-11	0.394349	0.657	0.424	4.42172e-06
Pknox2	2.22861e-22	-0.673583	0.587	0.603	1.20644e-17		Eif1	8.28223e-11	0.397132	0.698	0.49	4.48351e-06
Hdac9	6.11259e-22	0.329584	0.708	0.491	3.30899e-17		Calb1	8.38814e-11	0.632215	0.456	0.26	4.54084e-06
Mme	8.8134e-22	-0.78903	0.146	0.259	4.77105e-17		Nacc2	8.61868e-11	-0.749491	0.093	0.226	4.66564e-06
Adgrl2	2.97535e-21	0.268595	0.581	0.363	1.61068e-16		Lsm8	8.98936e-11	0.323879	0.306	0.139	4.8663e-06
Nkain2	4.715e-21	0.284561	0.995	0.946	2.55242e-16		Gsk3b	9.58282e-11	0.385067	0.79	0.548	5.18756e-06
Npas3	6.64444e-21	0.329084	0.951	0.872	3.5969e-16		Zmat2	9.81723e-11	0.319234	0.349	0.17	5.31446e-06
Sgcd	1.33984e-20	0.350664	0.618	0.402	7.25308e-16		Akap5	1.06064e-10	0.344826	0.258	0.111	5.74169e-06
D430041D05Rik	1.47679e-20	-0.537149	0.815	0.782	7.99447e-16		Lsm1	1.10759e-10	0.342768	0.495	0.272	5.99581e-06
Ets1	2.06276e-20	-0.707021	0.208	0.316	1.11666e-15		C1qtnf4	1.11652e-10	-0.639744	0.609	0.663	6.04415e-06
Gm28928	4.62901e-20	0.686252	0.21	0.089	2.50587e-15		Frmd4b	1.13619e-10	0.52652	0.143	0.038	6.15066e-06
Oxr1	8.54265e-20	0.311624	0.801	0.585	4.62448e-15		Fkbp8	1.14338e-10	0.287454	0.477	0.26	6.18957e-06
Hivep3	9.71878e-20	-0.500337	0.861	0.79	5.26116e-15		Dpy30	1.22386e-10	0.395459	0.549	0.328	6.62523e-06
Pde5a	9.78376e-20	-0.683764	0.346	0.43	5.29634e-15		Dner	1.26506e-10	-0.878022	0.562	0.606	6.84829e-06
Kcnmb2	1.11422e-19	0.339578	0.924	0.786	6.03173e-15		Pole4	1.29173e-10	0.296833	0.416	0.217	6.99265e-06
Phactr1	1.12258e-19	-0.319588	0.956	0.908	6.07699e-15		Trpc3	1.297e-10	-0.798716	0.026	0.126	7.02119e-06
Lysmd4	2.00183e-19	-0.727849	0.583	0.568	1.08367e-14		Mrpl22	1.32782e-10	0.296563	0.1	0.016	7.18805e-06
Spock1	5.40133e-19	0.287127	0.823	0.621	2.92395e-14		Calr	1.34191e-10	-0.699698	0.56	0.625	7.26432e-06
Sox11	8.75117e-19	-0.706671	0.589	0.581	4.73736e-14		Ap2m1	1.36014e-10	0.283224	0.202	0.072	7.36299e-06
mt-Nd2	9.40109e-19	-0.600096	0.829	0.792	5.08919e-14		Lage3	1.38132e-10	0.294566	0.367	0.179	7.47766e-06
Cux2	1.40799e-18	-0.726095	0.763	0.702	7.622e-14		Snap25	1.38753e-10	0.463808	0.725	0.538	7.51126e-06
Gucy1a1	1.7522e-18	-0.712384	0.183	0.285	9.48534e-14		Eri3	1.39146e-10	0.352158	0.432	0.238	7.53253e-06
Setbp1	4.00313e-18	-0.352919	0.938	0.873	2.16706e-13		Fkbp1a	1.41846e-10	0.351747	0.805	0.583	7.67871e-06
Cdh13	4.97012e-18	0.309397	0.872	0.725	2.69052e-13		Rnf112	1.42686e-10	0.328792	0.171	0.053	7.72417e-06
Cdh2	9.65246e-18	0.373616	0.902	0.711	5.22526e-13		Snrpe	1.43764e-10	0.277684	0.403	0.205	7.78254e-06
Scn1a	1.14872e-17	-0.588908	0.597	0.601	6.21851e-13		Fabp3	1.45057e-10	0.292949	0.386	0.198	7.85254e-06
Csrnp3	1.83737e-17	-0.395862	0.922	0.838	9.94641e-13		Cpe	1.45148e-10	-0.579578	0.735	0.744	7.85743e-06
Camk1d	1.84545e-17	-0.418857	0.936	0.864	9.99014e-13		Gabarapl1	1.4533e-10	0.405545	0.625	0.391	7.86732e-06
Nr3c2	5.07669e-17	0.257934	0.181	0.078	2.74821e-12		Cirbp	1.51648e-10	0.384398	0.794	0.606	8.20933e-06
Nkain3	9.58154e-17	0.575981	0.794	0.682	5.18687e-12		Rnd1	1.53449e-10	0.385989	0.147	0.041	8.30679e-06
Galnt13	1.14393e-16	-0.796605	0.512	0.531	6.19254e-12		Psma7	1.54529e-10	0.392663	0.623	0.39	8.36528e-06
Ptma	1.51242e-16	-0.683078	0.616	0.59	8.18733e-12		Rps3	1.58644e-10	0.346419	0.759	0.549	8.58801e-06
Nol4	2.05876e-16	-0.462738	0.798	0.752	1.11449e-11		Pianp	1.60701e-10	0.320022	0.475	0.254	8.69937e-06
Dscaml1	2.48103e-16	-0.332284	0.963	0.901	1.34308e-11		Ap3s1	1.65287e-10	0.256678	0.158	0.046	8.94767e-06
Amph	2.83568e-16	-0.532789	0.813	0.749	1.53506e-11		Fam219a	1.69711e-10	0.29319	0.306	0.14	9.18713e-06
Rora	2.90828e-16	-1.21459	0.568	0.575	1.57437e-11		1700001L19Rik	1.71665e-10	0.309552	0.132	0.032	9.29292e-06
Fmnl2	4.011e-16	-0.5094	0.703	0.672	2.17132e-11		Naca	1.77925e-10	0.332627	0.506	0.29	9.63178e-06
Cntnap3	4.02009e-15	-0.660391	0.588	0.59	2.17624e-10		Car10	1.8831e-10	0.45574	0.152	0.044	1.0194e-05
Sorbs1	4.26202e-15	-0.326853	0.896	0.832	2.3072e-10		Vbp1	1.89573e-10	0.341573	0.443	0.242	1.02624e-05
Kirrel3	4.31942e-15	-0.790838	0.637	0.668	2.33827e-10		Rab18	1.89773e-10	0.405764	0.451	0.25	1.02732e-05
Ptprk	1.326e-14	0.315078	0.821	0.642	7.17816e-10		Dll3	1.90279e-10	0.35276	0.182	0.062	1.03006e-05
Igf1r	2.37881e-14	-0.488931	0.72	0.661	1.28775e-09		Ndufa13	1.92874e-10	-0.454257	0.957	0.926	1.0441e-05
Sorbs2	6.24674e-14	-0.379451	0.89	0.799	3.38161e-09		1810037I17Rik	1.98591e-10	0.314719	0.314	0.148	1.07505e-05
Sox4	7.8218e-14	-0.699926	0.424	0.462	4.23426e-09		Timm13	2.01085e-10	0.385649	0.694	0.465	1.08855e-05
C530008M17Rik	1.27199e-13	-0.398195	0.91	0.809	6.88579e-09		Ssbp3	2.05016e-10	0.288013	0.212	0.078	1.10983e-05
Hspa8	4.5203e-13	-0.531515	0.746	0.699	2.44702e-08		Chadl	2.05201e-10	0.258466	0.167	0.052	1.11083e-05
Myt1l	5.07076e-13	-0.260344	0.986	0.928	2.74501e-08		Pde5a	2.16604e-10	-0.613553	0.022	0.118	1.17256e-05
Gria2	9.14125e-13	-0.292692	0.99	0.932	4.94853e-08		Dcx	2.17722e-10	-0.767535	0.523	0.576	1.17862e-05
AY036118	2.02856e-12	-0.455789	0.85	0.759	1.09814e-07		Hdhd2	2.19086e-10	0.33419	0.323	0.152	1.186e-05
Mgat5	5.68057e-12	-0.588195	0.468	0.48	3.07512e-07		Gpx1	2.21031e-10	0.348971	0.393	0.202	1.19653e-05
Adarb2	3.23136e-11	1.35426	0.482	0.345	1.74926e-06		Tmem151a	2.21282e-10	0.391339	0.581	0.347	1.19789e-05
Tubb2b	3.66013e-11	-0.428607	0.899	0.836	1.98138e-06		Sfxn1	2.23136e-10	0.341952	0.579	0.34	1.20793e-05
Ddx5	3.86886e-11	-0.307158	0.945	0.845	2.09437e-06		Psmd7	2.31082e-10	0.289158	0.412	0.213	1.25094e-05
Tiam1	6.13025e-11	-0.40083	0.783	0.693	3.31855e-06		Txn2	2.3365e-10	0.314897	0.544	0.315	1.26484e-05
Srrm4os	6.36216e-11	-0.538586	0.341	0.389	3.44409e-06		Adamts17	2.46542e-10	-0.784872	0.056	0.17	1.33463e-05
Kcnk2	1.4267e-10	-0.666617	0.54	0.52	7.72327e-06		Cox7a2l	2.65186e-10	0.320569	0.365	0.183	1.43556e-05
Kcnip2	1.57296e-10	-0.511801	0.203	0.271	8.51506e-06		Tmod2	2.68117e-10	0.358756	0.668	0.433	1.45142e-05
Spag5	1.58862e-10	-0.30105	0.528	0.323	8.59981e-06		Wsb2	2.85507e-10	0.288054	0.404	0.213	1.54557e-05
Ptprt	1.62487e-10	0.350458	0.708	0.574	8.79609e-06		Zfp365	2.86891e-10	0.265583	0.152	0.044	1.55306e-05
Son	1.76244e-10	-0.336608	0.916	0.819	9.54079e-06		Ywhaq	2.89434e-10	0.321939	0.412	0.219	1.56682e-05
mt-Nd1	3.53932e-10	-0.436432	0.837	0.787	1.91598e-05		Tpm1	2.91685e-10	0.363365	0.442	0.25	1.579e-05
Cntnap5b	3.9281e-10	-0.325022	0.495	0.312	2.12644e-05		Tmem256	2.93032e-10	0.316447	0.655	0.402	1.5863e-05
Maf	6.13664e-10	-0.251427	0.851	0.817	3.32201e-05		Zfp428	2.95208e-10	0.397841	0.629	0.408	1.59808e-05
Cmss1	8.5878e-10	-0.448635	0.834	0.755	4.64892e-05		Triqk	2.95675e-10	0.288216	0.212	0.08	1.60061e-05
Tenm2	8.72458e-10	-0.383317	0.977	0.969	4.72296e-05		Bud31	3.07713e-10	0.30539	0.349	0.171	1.66577e-05
Gm17750	1.7991e-09	-0.676747	0.296	0.341	9.73925e-05		Bri3	3.11083e-10	0.32211	0.301	0.14	1.68401e-05
Thra	2.02961e-09	-0.397393	0.835	0.729	0.000109871		Car11	3.14578e-10	0.281238	0.482	0.258	1.70293e-05
Chd3	2.41172e-09	-0.430452	0.78	0.696	0.000130556		Cwc15	3.26998e-10	0.315949	0.334	0.162	1.77017e-05
Atrx	2.47255e-09	-0.282405	0.886	0.788	0.000133849		Rpl14	3.28455e-10	0.331489	0.712	0.467	1.77806e-05
Fam19a5	2.76866e-09	-0.581191	0.581	0.549	0.000149879		Map2k4	3.29603e-10	0.3244	0.332	0.158	1.78427e-05
Hnrnpa2b1	2.7862e-09	-0.298697	0.873	0.779	0.000150828		Churc1	3.38036e-10	0.293921	0.323	0.155	1.82993e-05
Eef1a1	5.16313e-09	-0.50864	0.739	0.662	0.000279501		Kifap3	3.42193e-10	0.333364	0.647	0.412	1.85243e-05
Mpped1	6.37784e-09	-0.38049	0.845	0.762	0.000345258		Cxxc4	3.54457e-10	0.312184	0.293	0.134	1.91882e-05
Epha5	1.1142e-08	-0.379898	0.927	0.883	0.000603163		Nenf	3.57967e-10	0.318277	0.846	0.64	1.93782e-05
Bach2	1.69023e-08	-0.341522	0.843	0.757	0.000914988		Eml2	3.69308e-10	0.281075	0.378	0.192	1.99921e-05
Actb	3.05959e-08	-0.452638	0.779	0.703	0.00165628		Bfsp1	4.01044e-10	0.295866	0.104	0.019	2.17101e-05
Neb	4.99939e-08	-0.696402	0.211	0.264	0.00270637		Eif3f	4.0716e-10	0.330996	0.609	0.374	2.20412e-05
Pde4dip	1.53783e-07	-0.410781	0.856	0.744	0.00832486		Rab11a	4.16529e-10	0.261654	0.419	0.222	2.25484e-05
B3glct	2.16136e-07	-0.548767	0.145	0.197	0.0117003		Atp6v1d	4.23253e-10	0.26983	0.551	0.318	2.29124e-05
Dlx1as	3.53477e-07	-0.483683	0.607	0.559	0.0191351		Cdo1	4.31741e-10	0.299982	0.234	0.096	2.33719e-05
4930517O19Rik	4.42192e-07	-0.594617	0.447	0.44	0.0239376		Rpl13a	4.35664e-10	0.335582	0.833	0.659	2.35842e-05
Igfbp4	6.11546e-07	-0.308008	0.066	0.112	0.0331054		Lsm6	4.37159e-10	0.326922	0.365	0.188	2.36652e-05
Tubb5	9.14734e-07	-0.361708	0.858	0.813	0.0495182		Celf6	4.40882e-10	0.275877	0.23	0.092	2.38667e-05
Sfpq	1.7237e-06	-0.288461	0.814	0.712	0.0933106		Limd2	4.44695e-10	0.282381	0.262	0.114	2.40731e-05
Lrrtm4	2.88758e-06	-0.266656	0.806	0.807	0.156316		Tmem251	4.61902e-10	0.339032	0.282	0.129	2.50046e-05
Ssbp2	3.07078e-06	-0.394052	0.703	0.636	0.166234		Aes	4.64342e-10	0.406025	0.677	0.456	2.51367e-05
C230057M02Rik	4.96543e-06	-0.425384	0.184	0.226	0.268798		Arpc2	4.7593e-10	0.306849	0.544	0.315	2.5764e-05
Etv1	5.08991e-06	-0.555587	0.128	0.175	0.275537		Cops6	4.90754e-10	0.264163	0.388	0.196	2.65665e-05
Snrnp70	6.13525e-06	-0.257731	0.906	0.804	0.332126		Cygb	5.06615e-10	0.575849	0.271	0.127	2.74251e-05
Furin	1.19775e-05	-0.339992	0.131	0.173	0.648391		Lhx6	5.292e-10	0.337269	0.451	0.251	2.86477e-05
Cacnb4	1.28674e-05	-0.298541	0.79	0.698	0.696562		Cacybp	5.31771e-10	0.287443	0.434	0.235	2.87869e-05
Cdh4	1.39588e-05	-0.315912	0.429	0.294	0.755644		Rps26	5.4906e-10	0.259025	0.516	0.29	2.97228e-05
Ndst3	1.74014e-05	-0.497412	0.142	0.184	0.942008		Mtch1	5.57559e-10	0.330744	0.809	0.598	3.01829e-05
Spats2	1.78242e-05	-0.485785	0.396	0.387	0.964897		Cacng5	5.71876e-10	0.317747	0.106	0.021	3.09579e-05
Afap1	2.66861e-05	-0.399998	0.609	0.535	1		Tspyl1	5.94711e-10	0.341683	0.252	0.109	3.21941e-05
H3f3b	3.06483e-05	-0.498724	0.656	0.564	1		Ctnnd2	5.98939e-10	0.347466	0.527	0.301	3.2423e-05
Ubb	3.20848e-05	-0.558914	0.589	0.522	1		Tubb4a	6.17569e-10	0.330808	0.419	0.225	3.34315e-05
Fbn2	3.37424e-05	-0.527814	0.369	0.38	1		Rab2a	6.20651e-10	0.340444	0.816	0.576	3.35983e-05
Man1a2	4.35435e-05	-0.437426	0.679	0.577	1		Eif3h	6.23618e-10	0.265677	0.451	0.242	3.37589e-05
Large1	5.06089e-05	-0.250023	0.977	0.878	1		Elp5	6.56588e-10	0.264804	0.438	0.241	3.55437e-05
Nsg2	6.49254e-05	-0.491695	0.551	0.499	1		Cfl2	6.77754e-10	0.353503	0.629	0.39	3.66895e-05
Slc6a1	6.91875e-05	-0.273698	0.834	0.711	1		Use1	6.80482e-10	0.344897	0.395	0.211	3.68372e-05
Cntnap5c	8.29739e-05	-0.444855	0.575	0.408	1		Mmd2	6.86247e-10	-0.858814	0.059	0.17	3.71493e-05
Tmem131l	0.000121756	-0.37637	0.635	0.562	1		Map4	6.93682e-10	0.254495	0.521	0.292	3.75518e-05
Xist	0.000144421	-0.291823	0.759	0.67	1		Mrpl24	7.71246e-10	0.270467	0.245	0.103	4.17506e-05
Cntnap4	0.000147026	-0.517518	0.486	0.462	1		Tusc2	7.78847e-10	0.252364	0.44	0.242	4.21621e-05
Syn2	0.000151552	-0.323414	0.78	0.667	1		Iqsec1	8.03125e-10	0.437065	0.221	0.092	4.34764e-05
Map3k1	0.000152654	-0.290505	0.102	0.136	1		Ift22	8.03985e-10	0.301552	0.215	0.086	4.35229e-05
A830082K12Rik	0.00017879	-0.497024	0.513	0.467	1		Ppil3	8.05461e-10	0.266396	0.206	0.078	4.36028e-05
Jmjd1c	0.000229495	-0.355698	0.728	0.611	1		Trappc1	8.25787e-10	0.259271	0.367	0.186	4.47032e-05
Epha3	0.000233086	-0.427605	0.75	0.66	1		Atpif1	8.34271e-10	0.296819	0.911	0.781	4.51624e-05
Lncpint	0.00030943	-0.258341	0.341	0.235	1		Bcl9	8.45744e-10	0.270678	0.328	0.162	4.57835e-05
Syn3	0.000370503	-0.282806	0.839	0.744	1		Smarca2	8.53494e-10	0.320321	0.544	0.322	4.62031e-05
Top2b	0.000391283	-0.347144	0.664	0.569	1		Ndufc2	8.56966e-10	-0.477478	0.931	0.892	4.6391e-05
Gpr176	0.000434603	-0.489696	0.338	0.334	1		Tmeff2	8.6423e-10	0.637078	0.445	0.26	4.67842e-05
Hnrnpa0	0.000466065	-0.520419	0.434	0.4	1		Chd3	8.98752e-10	0.358294	0.677	0.452	4.86531e-05
Plxdc2	0.000524691	-0.50176	0.512	0.488	1		Tshz3	9.14565e-10	0.300036	0.317	0.152	4.95091e-05
Rpl8	0.000546592	-0.253237	0.299	0.21	1		Pgls	9.22196e-10	0.272405	0.391	0.207	4.99222e-05
Cpsf6	0.000561584	-0.325757	0.728	0.596	1		Arhgap44	9.29709e-10	0.332974	0.239	0.1	5.03289e-05
Tubb2a	0.000588344	-0.372531	0.788	0.698	1		Akr1a1	9.64744e-10	0.385498	0.677	0.468	5.22254e-05
Zbtb20	0.000590355	-0.62431	0.596	0.543	1		Bbip1	9.98379e-10	0.354763	0.499	0.295	5.40463e-05
Zcchc11	0.000730466	-0.271851	0.833	0.719	1		Lrrc3b	1.00129e-09	0.281397	0.184	0.065	5.4204e-05
Med13l	0.000834462	-0.320569	0.674	0.564	1		Eif4a2	1.01063e-09	0.344671	0.451	0.251	5.47093e-05
Marcks	0.00083999	-0.260325	0.501	0.354	1		Arl4a	1.01158e-09	0.274111	0.475	0.272	5.47607e-05
Hsp90ab1	0.00102272	-0.411419	0.784	0.675	1		Eef1e1	1.02018e-09	0.339057	0.464	0.264	5.52265e-05
Acap2	0.00112992	-0.383894	0.633	0.543	1		Ppa2	1.0373e-09	0.283287	0.223	0.092	5.61531e-05
Ackr3	0.00144726	-0.536754	0.204	0.225	1		Cenpa	1.08843e-09	0.385535	0.161	0.053	5.89213e-05
Cux1	0.00189269	-0.378902	0.609	0.528	1		Ndufb3	1.16255e-09	0.29797	0.39	0.207	6.29333e-05
Eef2	0.00199721	-0.253189	0.427	0.305	1		Pfn1	1.1922e-09	0.379818	0.694	0.465	6.45386e-05
Zcchc14	0.00288816	-0.41777	0.553	0.475	1		Rgs11	1.19972e-09	0.410606	0.178	0.064	6.49458e-05
Shisa9	0.00300389	-0.478167	0.298	0.319	1		B230219D22Rik	1.23125e-09	0.371403	0.54	0.334	6.66526e-05
Eid1	0.00344561	-0.308716	0.331	0.237	1		Rps9	1.36947e-09	0.313591	0.644	0.406	7.41347e-05
Hnrnpu	0.00370954	-0.288694	0.751	0.622	1		Srp19	1.39143e-09	0.323505	0.456	0.261	7.53235e-05
Tenm3	0.00384266	-0.366694	0.521	0.403	1		Cmpk1	1.49726e-09	0.302515	0.638	0.391	8.10526e-05
Ubc	0.0055679	-0.273638	0.35	0.255	1		Rabif	1.5001e-09	0.274906	0.308	0.151	8.12066e-05
Hnrnpr	0.00595478	-0.310725	0.668	0.559	1		Dctn6	1.50622e-09	0.278001	0.319	0.157	8.1538e-05
Stox2	0.00615505	-0.264707	0.819	0.677	1		Map1lc3b	1.50627e-09	0.284918	0.599	0.362	8.15407e-05
Sorcs1	0.00688709	-0.367362	0.213	0.157	1		Exosc4	1.52343e-09	0.315303	0.18	0.065	8.24694e-05
Hcn1	0.00699505	-0.426838	0.643	0.559	1		Rps11	1.5582e-09	0.310286	0.681	0.446	8.43517e-05
Pcdh19	0.00709695	-0.484352	0.329	0.321	1		Cbln4	1.59731e-09	0.641064	0.117	0.03	8.64688e-05
Rps15	0.00722749	-0.315892	0.25	0.182	1		Rac1	1.60662e-09	0.256765	0.492	0.278	8.69727e-05
Tbc1d9	0.00739556	-0.359167	0.639	0.528	1		Tmem29	1.66106e-09	0.302062	0.39	0.21	8.99199e-05
Ubash3b	0.00806437	-0.31909	0.775	0.667	1		Cdkl5	1.76177e-09	-0.821705	0.095	0.21	9.53716e-05
Sumo2	0.00898968	-0.286364	0.43	0.309	1		Zmiz1	1.8117e-09	0.287469	0.208	0.081	9.80748e-05
Pmepa1	0.00952381	-0.548955	0.399	0.364	1		2510002D24Rik	1.81782e-09	0.287712	0.302	0.145	9.84057e-05
Trps1	0.0100127	-0.320514	0.205	0.153	1		Mrpl54	1.82473e-09	0.272377	0.386	0.205	9.878e-05
Runx2	0.01048	-0.370239	0.18	0.195	1		Timm10b	1.87905e-09	0.317332	0.343	0.174	0.00010172
Nbr1	0.0105372	-0.25925	0.482	0.349	1		Hp1bp3	1.93761e-09	0.334641	0.397	0.214	0.000104891
mt-Atp8	0.0106812	-0.421535	0.461	0.42	1		Ybx1	1.97566e-09	0.339943	0.738	0.523	0.00010695
Bex2	0.0108727	-0.27231	0.25	0.184	1		Fsd1	2.0188e-09	0.28936	0.291	0.137	0.000109286
Dynll1	0.0111262	-0.269751	0.185	0.136	1		Celf4	2.05077e-09	0.328834	0.852	0.648	0.000111016
Arid5b	0.0117722	-0.255304	0.216	0.16	1		1110004F10Rik	2.05438e-09	0.298274	0.408	0.22	0.000111212
Nfib	0.0119205	-0.524324	0.349	0.353	1		Arl16	2.06449e-09	0.290739	0.245	0.108	0.000111759
Blm	0.0123736	-0.394285	0.244	0.245	1		Med10	2.08702e-09	0.267384	0.271	0.124	0.000112979
Rpl14	0.0131164	-0.267258	0.18	0.133	1		Plpp1	2.10261e-09	0.260423	0.263	0.117	0.000113823
Eif1b	0.0135469	-0.252463	0.262	0.196	1		Mocs2	2.11916e-09	0.302065	0.412	0.223	0.000114718
Tmsb10	0.0160151	-0.52502	0.492	0.428	1		Fth1	2.25262e-09	0.30174	0.935	0.84	0.000121944
Cct7	0.017123	-0.270557	0.355	0.266	1		Stmn3	2.27883e-09	-0.381234	0.991	0.973	0.000123362
Aplp1	0.0185505	-0.258541	0.574	0.416	1		Sema3a	2.29742e-09	0.363251	0.236	0.1	0.000124368
Zbtb18	0.0188304	-0.260647	0.144	0.107	1		Slc24a3	2.41029e-09	0.277157	0.332	0.164	0.000130479
Serinc1	0.0193733	-0.262413	0.433	0.319	1		1700037H04Rik	2.45725e-09	0.272736	0.2	0.078	0.000133021
Fabp5	0.0197848	-0.266421	0.296	0.223	1		Lamtor4	2.55957e-09	0.251232	0.557	0.328	0.00013856
Ptms	0.020655	-0.343858	0.401	0.292	1		Rpgrip1	2.65464e-09	0.323975	0.104	0.022	0.000143706
H3f3a	0.0209056	-0.534062	0.393	0.353	1		Anapc13	2.71621e-09	0.283175	0.445	0.251	0.000147039
Tmem44	0.0234075	-0.370869	0.454	0.396	1		Cyb561	2.84245e-09	0.313065	0.147	0.046	0.000153873
Phip	0.0241161	-0.329196	0.709	0.598	1		Tonsl	2.87519e-09	0.308103	0.54	0.323	0.000155645
Gtdc1	0.02489	-0.285038	0.811	0.677	1		Ankrd39	2.99627e-09	0.265603	0.152	0.049	0.0001622
Rps27a	0.0272332	-0.32106	0.333	0.251	1		Eif3c	3.14211e-09	0.29953	0.347	0.182	0.000170095
Dclk2	0.0279011	-0.269155	0.753	0.621	1		Glrx2	3.20506e-09	0.269062	0.386	0.208	0.000173503
Gpr137c	0.0316538	-0.281964	0.422	0.321	1		Pafah1b1	3.32289e-09	0.350845	0.683	0.464	0.000179881
Abcb7	0.0317689	-0.281032	0.392	0.291	1		Sec61b	3.45154e-09	0.25076	0.462	0.257	0.000186846
Wdr89	0.0330107	-0.271601	0.253	0.193	1		Ppargc1a	3.58064e-09	-0.760169	0.28	0.4	0.000193834
Atpif1	0.0335633	-0.276706	0.537	0.398	1		Clu	3.59515e-09	0.517861	0.23	0.102	0.00019462
Tsn	0.0342576	-0.293956	0.338	0.254	1		Bola3	3.80513e-09	0.252682	0.241	0.105	0.000205987
Tspan3	0.0349556	-0.250466	0.367	0.276	1		Ndufc1	3.90012e-09	0.324348	0.62	0.38	0.000211129
Actg1	0.0355269	-0.351263	0.662	0.572	1		Nudt4	3.93827e-09	0.370334	0.323	0.17	0.000213194
Apc2	0.0358592	-0.279353	0.485	0.363	1		Mrps21	3.95085e-09	0.274587	0.367	0.194	0.000213875
Matr3	0.035878	-0.273393	0.464	0.343	1		Rps5	3.97548e-09	0.288999	0.868	0.74	0.000215209
Cox5a	0.0365039	-0.290802	0.443	0.328	1		Syt2	4.04577e-09	-0.8327	0.026	0.114	0.000219014
Gm3764	0.0366437	-0.263308	0.75	0.626	1		Thsd7b	4.12209e-09	0.314189	0.122	0.032	0.000223145
Dpf1	0.0377034	-0.263993	0.306	0.232	1		Rims1	4.24676e-09	0.259754	0.332	0.17	0.000229894
Rpsa	0.0379795	-0.334808	0.421	0.317	1		Grm3	4.41801e-09	-0.799166	0.093	0.21	0.000239165
Ubr5	0.0385331	-0.308809	0.725	0.584	1		Bcl2l1	4.44087e-09	0.32787	0.219	0.093	0.000240402
Cblb	0.0428448	-0.334453	0.546	0.467	1		Asna1	4.44465e-09	0.296115	0.267	0.126	0.000240607
Hnrnpk	0.0448865	-0.370569	0.591	0.498	1		Fam3c	4.48468e-09	0.384608	0.707	0.484	0.000242774
Gm44129	0.0494762	-0.29439	0.094	0.108	1		Zfp804a	4.63627e-09	-0.646553	0.058	0.162	0.00025098
Ppp2ca	0.0498413	-0.299231	0.403	0.3	1		Limk2	4.72658e-09	0.29259	0.228	0.097	0.000255869
Tmem108	0.0562805	-0.481333	0.376	0.346	1		Skp1a	4.89188e-09	0.285285	0.369	0.199	0.000264817
Ext1	0.0583275	-0.365249	0.649	0.544	1		Lrrn1	4.98682e-09	-0.715538	0.045	0.143	0.000269956
Marcksl1	0.0591389	-0.321809	0.26	0.2	1		Chmp2b	5.26898e-09	0.25416	0.373	0.195	0.000285231
Hspd1	0.059589	-0.252811	0.391	0.298	1		Ubald1	5.29006e-09	0.274155	0.224	0.096	0.000286372
Gucy1b1	0.0599699	-0.319551	0.12	0.132	1		Cdc42se2	5.35781e-09	0.306476	0.518	0.31	0.00029004
Cirbp	0.0614552	-0.263799	0.309	0.238	1		Serp2	5.6836e-09	0.370582	0.77	0.601	0.000307676
Hsp90b1	0.0616216	-0.272864	0.432	0.325	1		2410004B18Rik	5.83253e-09	0.303478	0.351	0.186	0.000315738
Cox7a2	0.0630736	-0.254213	0.195	0.154	1		Efna2	6.13695e-09	0.297417	0.202	0.081	0.000332217
Lhx6	0.0637137	-0.310115	0.751	0.611	1		Pbx1	6.16284e-09	0.276332	0.506	0.295	0.000333619
Ehmt1	0.0648045	-0.253224	0.772	0.624	1		Wbp4	6.70399e-09	0.264441	0.421	0.235	0.000362914
mt-Nd3	0.0675383	-0.449334	0.514	0.448	1		Tbca	6.80523e-09	0.313841	0.647	0.428	0.000368394
Rps5	0.0710713	-0.279316	0.187	0.146	1		Smc2	7.10626e-09	0.316679	0.169	0.061	0.00038469
Ndufa4	0.0713221	-0.290653	0.243	0.189	1		Fgf12	7.73022e-09	0.289344	0.464	0.266	0.000418468
Dgkd	0.0730155	-0.312187	0.592	0.49	1		Nfkbia	7.73836e-09	0.283262	0.102	0.024	0.000418908
Yes1	0.0740825	-0.375393	0.479	0.41	1		Flot1	7.84385e-09	0.322753	0.265	0.127	0.000424619
Prmt1	0.0742741	-0.273536	0.314	0.241	1		Kidins220	8.03774e-09	-0.748049	0.362	0.456	0.000435115
Hmgn1	0.0764308	-0.278144	0.303	0.233	1		Nt5m	8.07644e-09	0.262704	0.308	0.157	0.00043721
Dnajb6	0.0768559	-0.251419	0.494	0.372	1		AW551984	8.31395e-09	0.320462	0.31	0.158	0.000450067
Rpl23	0.0770915	-0.269727	0.264	0.206	1		Sfrp1	8.33192e-09	0.38413	0.124	0.035	0.00045104
Btbd11	0.0779255	-0.251629	0.546	0.413	1		Lingo1	8.42004e-09	0.40634	0.202	0.084	0.000455811
St3gal6	0.08207	-0.295495	0.169	0.175	1		Mrpl21	8.50565e-09	0.281535	0.265	0.126	0.000460445
Tmsb4x	0.0831976	-0.559895	0.442	0.382	1		Max	8.68933e-09	0.259215	0.401	0.219	0.000470388
Cox8a	0.084306	-0.310565	0.266	0.207	1		Adcy2	8.72205e-09	0.296939	0.178	0.066	0.000472159
Rps28	0.0876421	-0.254327	0.156	0.124	1		Mxi1	9.19188e-09	0.254852	0.212	0.089	0.000497593
Prkca	0.0886236	-0.287349	0.676	0.587	1		Timp3	9.19687e-09	0.419968	0.148	0.05	0.000497864
Hspa5	0.0891894	-0.309069	0.421	0.322	1		Ccny	9.37186e-09	0.281507	0.245	0.111	0.000507336
Tsix	0.0932908	-0.261553	0.587	0.445	1		Tspyl4	9.45558e-09	0.294822	0.503	0.303	0.000511868
Lrrc58	0.0949259	-0.267098	0.486	0.374	1		Tubb5	9.52826e-09	0.390869	0.801	0.609	0.000515803
Tbc1d1	0.0969079	-0.375051	0.202	0.204	1		Fam96b	9.72317e-09	0.256625	0.391	0.213	0.000526354
Fry	0.0976703	-0.284059	0.718	0.59	1		Sema5a	1.05326e-08	-0.875853	0.063	0.164	0.00057017
Pdgfc	0.0987969	-0.350417	0.154	0.16	1		Higd1a	1.07312e-08	0.296715	0.592	0.377	0.000580921
Rpl18	0.103593	-0.291518	0.225	0.178	1		Bpgm	1.08006e-08	0.265698	0.276	0.134	0.00058468
Smarce1	0.103897	-0.262477	0.312	0.242	1		Nell1	1.1094e-08	0.390728	0.267	0.129	0.00060056
Rps24	0.104222	-0.27034	0.238	0.187	1		Vapa	1.11588e-08	0.29195	0.581	0.371	0.000604068
Hnrnpa1	0.10744	-0.287776	0.465	0.354	1		Ube2b	1.15574e-08	0.310732	0.672	0.458	0.000625647
Rpl6	0.109165	-0.316371	0.514	0.387	1		4833439L19Rik	1.17291e-08	0.280525	0.349	0.185	0.000634941
Rplp1	0.11126	-0.262739	0.267	0.21	1		Hpcal4	1.27713e-08	0.272103	0.165	0.061	0.000691362
Arx	0.114082	-0.361058	0.569	0.476	1		Ccdc115	1.28306e-08	0.314814	0.182	0.072	0.00069457
Opcml	0.115948	-0.329729	0.73	0.623	1		Rpl22l1	1.28416e-08	0.255773	0.432	0.242	0.000695169
Frmd6	0.121561	-0.335693	0.183	0.184	1		Rnf7	1.34356e-08	0.312754	0.46	0.272	0.000727325
Stxbp5l	0.130084	-0.282528	0.717	0.588	1		Maf1	1.41745e-08	0.263376	0.336	0.179	0.000767323
Rps8	0.131439	-0.488488	0.53	0.444	1		Ddah2	1.44662e-08	0.282532	0.269	0.129	0.000783111
Npm1	0.141053	-0.29048	0.328	0.256	1		Prps1	1.48289e-08	0.289893	0.226	0.102	0.000802745
Elmo1	0.143617	-0.283717	0.563	0.436	1		Znhit2	1.50144e-08	0.253995	0.16	0.058	0.000812788
Cep120	0.151364	-0.324983	0.332	0.302	1		Ntrk3	1.58685e-08	-1.02115	0.215	0.325	0.000859027
Prdx2	0.156456	-0.276588	0.375	0.292	1		Kcnb1	1.60427e-08	0.325014	0.249	0.115	0.000868455
Pibf1	0.162131	-0.340328	0.613	0.505	1		Rpp21	1.60547e-08	0.274308	0.562	0.338	0.000869103
Gad1	0.167837	-0.330557	0.651	0.542	1		Rps19bp1	1.63646e-08	0.273635	0.401	0.223	0.000885881
Cadm4	0.168662	-0.292817	0.462	0.351	1		Sub1	1.65072e-08	0.334574	0.792	0.632	0.000893602
Pkp4	0.169213	-0.43456	0.501	0.415	1		Pin1	1.65307e-08	0.29373	0.573	0.366	0.000894871
Pebp1	0.173927	-0.294488	0.487	0.371	1		Psd3	1.77524e-08	0.275269	0.315	0.16	0.000961009
Ywhae	0.174588	-0.37761	0.654	0.524	1		Gabrb1	1.86242e-08	0.278124	0.403	0.226	0.0010082
Dhx36	0.177921	-0.251626	0.708	0.574	1		Taf12	1.88469e-08	0.272452	0.178	0.071	0.00102026
Lancl1	0.18038	-0.251756	0.395	0.305	1		Dlg4	1.91071e-08	0.252606	0.336	0.177	0.00103434
St8sia2	0.187338	-0.259228	0.528	0.403	1		Mrap2	1.95268e-08	0.338881	0.108	0.028	0.00105706
Pcsk1n	0.188102	-0.339665	0.362	0.284	1		Araf	1.98184e-08	0.330989	0.698	0.502	0.00107285
Chn2	0.193016	-0.325256	0.544	0.462	1		Rnf187	2.10818e-08	0.334503	0.694	0.476	0.00114124
Cdk19	0.194173	-0.37504	0.423	0.364	1		Fxyd2	2.11798e-08	0.298609	0.126	0.038	0.00114654
Tram1	0.195461	-0.327078	0.275	0.258	1		Rps14	2.35933e-08	0.266047	0.831	0.663	0.0012772
Bzw1	0.195608	-0.258083	0.425	0.333	1		Rabgap1l	2.43548e-08	0.300281	0.393	0.223	0.00131842
Rpl19	0.197763	-0.3347	0.3	0.238	1		Ndufb10	2.82577e-08	0.269461	0.612	0.399	0.0015297
Smarcc1	0.201375	-0.27266	0.645	0.523	1		Akap13	2.88155e-08	0.307169	0.109	0.03	0.0015599
Efnb2	0.205095	-0.292184	0.29	0.229	1		Rps15	2.92756e-08	0.299477	0.649	0.427	0.00158481
Mbtd1	0.206796	-0.260128	0.55	0.411	1		Rnaseh2c	2.9688e-08	0.250972	0.197	0.083	0.00160713
Gm40841	0.209575	-0.350994	0.278	0.259	1		Snx6	3.20891e-08	0.26732	0.282	0.14	0.00173711
Rps3	0.210268	-0.317137	0.255	0.206	1		Zc2hc1a	3.35844e-08	0.259725	0.256	0.123	0.00181806
Hnrnpd	0.214783	-0.306129	0.378	0.297	1		Tigd2	3.64151e-08	0.271047	0.167	0.065	0.0019713
Rpl21	0.235685	-0.310295	0.219	0.176	1		Mrpl27	3.64443e-08	0.265628	0.302	0.155	0.00197288
Uvrag	0.236618	-0.264756	0.528	0.399	1		1700123O20Rik	3.81531e-08	0.263489	0.254	0.123	0.00206538
Klhl24	0.240581	-0.259887	0.314	0.251	1		Cox14	3.83875e-08	0.274274	0.672	0.437	0.00207807
Rpl9-ps6	0.242795	-0.325554	0.249	0.202	1		Calb2	4.09154e-08	0.337595	0.184	0.075	0.00221491
Prrc2b	0.257522	-0.298823	0.656	0.525	1		B3galt2	4.26781e-08	-0.788194	0.174	0.29	0.00231034
Mllt11	0.282561	-0.315177	0.397	0.315	1		Cntnap5a	4.49855e-08	-0.861758	0.291	0.394	0.00243525
Fus	0.285005	-0.283167	0.672	0.544	1		Atrnl1	4.50247e-08	-0.815648	0.141	0.251	0.00243737
Cetn3	0.288267	-0.2618	0.459	0.357	1		5730409E04Rik	4.5595e-08	0.290302	0.217	0.099	0.00246824
Megf11	0.297983	-0.26547	0.107	0.11	1		Sv2a	4.57668e-08	-0.502449	0.746	0.737	0.00247754
Adam12	0.303801	-0.316736	0.243	0.228	1		Becn1	4.65051e-08	0.275866	0.286	0.146	0.00251751
Kcnc1	0.306704	-0.25644	0.383	0.305	1		Ndufa6	5.33094e-08	0.294299	0.74	0.533	0.00288585
Gm26735	0.306989	-0.319477	0.171	0.166	1		1110065P20Rik	5.61184e-08	0.305648	0.568	0.369	0.00303791
Lmnb1	0.32049	-0.264939	0.402	0.315	1		Pgam5	5.6438e-08	0.265406	0.212	0.095	0.00305522
Crybg3	0.320873	-0.265911	0.137	0.137	1		Bbc3	5.80317e-08	0.262402	0.204	0.09	0.00314149
Man1c1	0.322225	-0.350593	0.271	0.247	1		Ldha	6.06041e-08	0.261174	0.388	0.216	0.00328074
Eif4g2	0.328071	-0.338397	0.546	0.444	1		Napb	6.15946e-08	0.30669	0.59	0.381	0.00333436
Tpt1	0.335831	-0.318949	0.23	0.192	1		Ogt	6.20537e-08	-0.591096	0.523	0.572	0.00335921
Ezh2	0.338629	-0.387735	0.511	0.415	1		Sema7a	6.69845e-08	-0.658501	0.048	0.137	0.00362614
Ckb	0.341174	-0.469493	0.417	0.353	1		Slitrk2	6.76778e-08	-0.770236	0.058	0.151	0.00366367
Atp5b	0.344085	-0.36764	0.482	0.372	1		Lancl2	6.89486e-08	0.259876	0.252	0.123	0.00373246
Pdzrn4	0.356981	-0.359894	0.242	0.228	1		Abcd2	7.19963e-08	0.266804	0.122	0.038	0.00389745
Msra	0.357593	-0.315855	0.589	0.466	1		Serpine2	7.21717e-08	0.295944	0.15	0.055	0.00390694
Gnas	0.357753	-0.294225	0.736	0.585	1		Mapre3	7.23855e-08	0.257346	0.288	0.149	0.00391852
Lmo4	0.359781	-0.330394	0.276	0.225	1		Ifitm2	7.43953e-08	0.331358	0.109	0.031	0.00402731
Gm16351	0.359846	-0.359564	0.372	0.327	1		Sncb	7.83521e-08	0.447331	0.846	0.716	0.00424151
Foxo3	0.360925	-0.301249	0.191	0.182	1		Spats2l	7.88825e-08	0.3026	0.358	0.204	0.00427022
Nsg1	0.361589	-0.410945	0.567	0.454	1		Tenm1	7.94675e-08	-0.889837	0.354	0.437	0.00430189
Slc44a5	0.363289	-0.275886	0.589	0.507	1		Ube2k	8.50682e-08	0.282733	0.601	0.384	0.00460508
Kcnip1	0.38343	-0.298473	0.856	0.711	1		Psap	8.74378e-08	-0.549564	0.675	0.677	0.00473336
Nrep	0.387949	-0.33211	0.544	0.442	1		Canx	9.4561e-08	-0.537497	0.698	0.691	0.00511897
C1qtnf4	0.397089	-0.289171	0.492	0.384	1		Dohh	9.65227e-08	0.302018	0.291	0.154	0.00522516
Ube2e3	0.398132	-0.2626	0.406	0.323	1		Ost4	1.01714e-07	0.251752	0.223	0.105	0.0055062
1110004F10Rik	0.405907	-0.250075	0.589	0.452	1		Trpt1	1.03411e-07	0.261747	0.161	0.065	0.00559804
Ranbp17	0.41178	-0.388056	0.507	0.39	1		Srrm4	1.05675e-07	-0.727765	0.282	0.388	0.00572063
Gm1673	0.421761	-0.275032	0.126	0.108	1		Pik3ip1	1.10941e-07	0.311682	0.186	0.078	0.0060057
Khdrbs1	0.422687	-0.288002	0.641	0.513	1		Dlg2	1.11919e-07	0.260854	0.347	0.194	0.00605862
Fam171b	0.426986	-0.251769	0.551	0.435	1		Ndufb2	1.1798e-07	0.262476	0.573	0.365	0.00638674
Lrrc8d	0.437615	-0.264879	0.503	0.39	1		Lmo4	1.20694e-07	0.322924	0.23	0.111	0.00653363
Dhx9	0.448511	-0.272184	0.573	0.436	1		Fbxo9	1.20743e-07	0.273731	0.488	0.301	0.00653632
Calm1	0.460691	-0.419466	0.495	0.385	1		Mff	1.30253e-07	0.254672	0.581	0.38	0.00705111
Gm10073	0.476294	-0.275567	0.139	0.119	1		Atp6v1c1	1.32572e-07	0.256364	0.421	0.245	0.00717663
mt-Nd5	0.493287	-0.383724	0.577	0.469	1		Gnaz	1.34098e-07	0.273407	0.466	0.284	0.00725924
Hnrnpm	0.501157	-0.287475	0.633	0.502	1		Cox6a2	1.34824e-07	-0.748254	0.069	0.164	0.00729855
Mif	0.504585	-0.365873	0.199	0.186	1		Gatad1	1.35107e-07	0.297887	0.276	0.145	0.00731389
Set	0.509449	-0.366523	0.425	0.356	1		Tsc22d3	1.35333e-07	0.283488	0.319	0.177	0.00732614
Podxl2	0.521093	-0.266399	0.727	0.575	1		Cnot4	1.43817e-07	0.250649	0.356	0.198	0.00778541
Dhx15	0.523282	-0.276978	0.411	0.326	1		Wnt7a	1.50607e-07	0.30169	0.124	0.041	0.00815295
Sema6c	0.539796	-0.351226	0.252	0.227	1		Fkbp3	1.52235e-07	0.268692	0.622	0.415	0.00824107
Fam168b	0.561054	-0.287329	0.529	0.414	1		Timp2	1.56337e-07	0.250685	0.701	0.462	0.00846313
Prmt8	0.563915	-0.264676	0.211	0.195	1		Slit2	1.56688e-07	-0.76843	0.15	0.263	0.00848214
Gm11808	0.565932	-0.335128	0.214	0.199	1		6030419C18Rik	1.57364e-07	0.290179	0.195	0.087	0.00851873
Unc5c	0.566051	-0.549161	0.419	0.381	1		Pcsk1n	1.59015e-07	-0.31863	0.981	0.969	0.0086081
Eif4a1	0.568439	-0.353363	0.488	0.406	1		Acyp1	1.62169e-07	0.273275	0.173	0.072	0.00877884
Bzw2	0.568664	-0.281346	0.621	0.501	1		Scrn1	1.62364e-07	0.252563	0.377	0.217	0.00878943
Rps9	0.577031	-0.331729	0.276	0.232	1		Imp3	1.72502e-07	0.287231	0.171	0.071	0.00933822
Slc38a1	0.57806	-0.255303	0.538	0.416	1		Tmem44	1.78495e-07	-0.670337	0.119	0.225	0.00966268
Calb1	0.592963	-0.297824	0.16	0.14	1		Adcy1	1.83214e-07	-0.495666	0.629	0.66	0.00991808
Fgd3	0.594859	-0.262928	0.282	0.236	1		Cend1	1.95712e-07	0.263923	0.688	0.473	0.0105947
Kcns3	0.607391	-0.265425	0.333	0.279	1		Med31	2.01968e-07	0.250232	0.23	0.111	0.0109333
Lrrfip1	0.614542	-0.293049	0.609	0.482	1		Qpct	2.03731e-07	0.275341	0.132	0.046	0.0110288
Arl5a	0.620986	-0.355775	0.417	0.35	1		Gorasp2	2.05793e-07	0.271291	0.245	0.121	0.0111404
Bcl11b	0.623647	-0.305875	0.582	0.469	1		Cdk5r2	2.14656e-07	0.27235	0.375	0.217	0.0116202
Rnf165	0.624542	-0.285475	0.523	0.407	1		Enho	2.20707e-07	0.288362	0.538	0.335	0.0119478
Cfl1	0.635348	-0.436801	0.411	0.323	1		Emc10	2.28483e-07	-0.456212	0.785	0.753	0.0123687
Ptn	0.637153	-0.450922	0.386	0.323	1		Stub1	2.36714e-07	0.270439	0.584	0.39	0.0128143
Serbp1	0.640072	-0.311713	0.658	0.527	1		Nkain3	2.64449e-07	0.37618	0.286	0.155	0.0143157
Jpt1	0.642669	-0.370506	0.488	0.381	1		Hsp90b1	2.73951e-07	-0.634494	0.429	0.505	0.0148301
Osbpl3	0.643113	-0.283297	0.429	0.375	1		Anapc11	2.77026e-07	0.276881	0.575	0.384	0.0149965
Mcm7	0.652941	-0.251716	0.117	0.113	1		Rapgef6	3.01557e-07	0.252304	0.237	0.117	0.0163245
Gm15614	0.670834	-0.278393	0.52	0.407	1		Minos1	3.02761e-07	0.337739	0.651	0.464	0.0163896
Osbpl8	0.678444	-0.310742	0.564	0.448	1		Il1rap	3.21192e-07	-0.60494	0.041	0.121	0.0173874
Slc16a7	0.687192	-0.283705	0.418	0.349	1		Fam216a	3.21688e-07	0.252311	0.377	0.219	0.0174143
Elf2	0.698208	-0.253364	0.225	0.192	1		Nyap1	3.5003e-07	0.25873	0.247	0.124	0.0189486
Cbfa2t3	0.699	-0.308884	0.371	0.318	1		Zfp536	3.74063e-07	-0.701121	0.098	0.195	0.0202495
Prickle1	0.70894	-0.342405	0.569	0.454	1		Mdp1	3.9749e-07	0.252131	0.275	0.145	0.0215177
Sh3bgrl	0.71709	-0.347758	0.216	0.184	1		Itga6	4.12614e-07	-0.723631	0.035	0.111	0.0223364
Erbin	0.717144	-0.267721	0.568	0.439	1		Atp5e	4.77996e-07	0.264728	0.744	0.554	0.0258759
Nr2f1	0.717934	-0.34039	0.249	0.222	1		Drap1	5.07808e-07	0.27164	0.547	0.355	0.0274897
Slc25a4	0.740651	-0.361227	0.529	0.419	1		Cdh12	5.71426e-07	-0.629838	0.083	0.176	0.0309336
Slit2	0.752968	-0.275273	0.399	0.354	1		Vstm2b	5.74782e-07	0.263533	0.627	0.427	0.0311153
Smc1a	0.759127	-0.312377	0.355	0.305	1		Ssbp4	5.91515e-07	0.254281	0.373	0.216	0.0320211
Pkm	0.76115	-0.371456	0.348	0.286	1		Ywhab	6.08984e-07	0.269743	0.727	0.524	0.0329668
Ilf2	0.763242	-0.263147	0.538	0.43	1		1810043G02Rik	6.59517e-07	0.262308	0.202	0.096	0.0357023
Zfp804a	0.764148	-0.35461	0.586	0.494	1		Col25a1	6.84144e-07	0.38333	0.197	0.093	0.0370355
Elmod1	0.765601	-0.338216	0.355	0.304	1		Ptrhd1	7.25058e-07	0.258467	0.167	0.072	0.0392503
Nectin3	0.772885	-0.301943	0.202	0.186	1		Mafb	7.58105e-07	0.30659	0.41	0.253	0.0410392
Rpl27-ps3	0.787889	-0.292265	0.116	0.111	1		Nefl	8.10898e-07	-0.542637	0.05	0.13	0.0438971
H2afy2	0.790004	-0.298553	0.448	0.359	1		Faim2	8.26921e-07	0.276883	0.304	0.171	0.0447646
Ppia	0.791394	-0.362202	0.562	0.446	1		Gad2	8.42738e-07	0.297303	0.738	0.547	0.0456208
Prr16	0.792414	-0.590743	0.338	0.289	1		Arap2	8.60161e-07	-0.489559	0.045	0.123	0.0465639
Ppm1l	0.806268	-0.391147	0.421	0.356	1		Tcf25	9.18773e-07	0.269471	0.633	0.428	0.0497369
Atxn7l3b	0.810138	-0.401959	0.485	0.39	1		Cyc1	1.15253e-06	-0.462097	0.714	0.691	0.062391
Cd24a	0.813906	-0.313021	0.153	0.137	1		Gnb2	1.2076e-06	0.254384	0.623	0.419	0.0653721
Vwc2	0.827666	-0.292844	0.294	0.266	1		Gng2	1.20866e-06	0.298921	0.698	0.507	0.0654297
Cst3	0.82832	-0.338722	0.152	0.136	1		Kif1bp	1.22719e-06	0.264835	0.147	0.061	0.0664328
Mex3b	0.833153	-0.321109	0.197	0.178	1		Uqcc2	1.25221e-06	0.303795	0.544	0.368	0.067787
Rps29	0.837113	-0.393485	0.25	0.216	1		Uqcr10	1.25804e-06	0.264028	0.777	0.603	0.0681029
Nr6a1os	0.838667	-0.347787	0.212	0.186	1		Slc30a3	1.43006e-06	0.307327	0.23	0.118	0.0774148
Rplp0	0.843225	-0.383079	0.252	0.216	1		Amn	1.45122e-06	-0.585201	0.271	0.372	0.0785602
Lmo3	0.878476	-0.291111	0.393	0.331	1		Ndufa2	1.51321e-06	0.282992	0.694	0.523	0.0819159
Rpl41	0.882329	-0.476256	0.399	0.325	1		Grin2b	1.6018e-06	-0.302931	0.852	0.814	0.0867119
Klhl5	0.889742	-0.295028	0.46	0.383	1		Slitrk5	1.60354e-06	-0.740365	0.15	0.242	0.0868058
Calm2	0.891423	-0.330625	0.726	0.553	1		Crtac1	1.6492e-06	-0.738628	0.126	0.223	0.0892779
Gprin1	0.898065	-0.320207	0.194	0.175	1		Anp32a	1.66246e-06	0.254476	0.41	0.256	0.0899956
Ntn4	0.900016	-0.260445	0.223	0.198	1		Frmpd3	1.74187e-06	0.254452	0.234	0.12	0.0942947
Srsf7	0.904532	-0.254617	0.647	0.504	1		Evl	1.77753e-06	0.264596	0.724	0.511	0.0962248
mt-Nd4l	0.908656	-0.320293	0.494	0.405	1		Cadm4	1.98824e-06	-0.511098	0.662	0.666	0.107632
Tsga10	0.910455	-0.270908	0.447	0.373	1		Brinp3	2.23464e-06	0.316744	0.243	0.129	0.12097
Ski	0.925174	-0.31884	0.46	0.375	1		Cnbp	2.34784e-06	0.27021	0.568	0.384	0.127098
Srsf3	0.948701	-0.366139	0.391	0.321	1		Ywhae	2.51216e-06	0.294886	0.811	0.681	0.135993
Rasa1	0.95601	-0.265008	0.652	0.498	1		Cfap20	2.57917e-06	0.256474	0.351	0.213	0.139621
Tnrc18	0.97022	-0.275324	0.576	0.456	1		Cxadr	2.67099e-06	-0.622466	0.623	0.592	0.144592
Nr6a1	0.985706	-0.356878	0.54	0.431	1		Tm6sf1	3.08276e-06	-0.727904	0.239	0.334	0.166882
Ftl1	0.999088	-0.38168	0.241	0.212	1		Hs6st2	3.22033e-06	0.327789	0.163	0.075	0.174329
							Lsamp	3.80226e-06	-0.506759	0.709	0.681	0.205832
							Pcdh8	3.88706e-06	-0.502792	0.199	0.3	0.210422
							Tecr	3.90032e-06	-0.33257	0.835	0.804	0.21114
							Cspg5	4.37527e-06	-0.322936	0.733	0.744	0.236851
							Atp11b	4.7715e-06	-0.805602	0.254	0.337	0.2583
							Ptn	4.9728e-06	1.01479	0.519	0.388	0.269198
							Cox6a1	5.22546e-06	-0.308654	0.909	0.832	0.282875
							Elmo1	5.28758e-06	0.355351	0.391	0.251	0.286238
							Atp2b1	6.36496e-06	-0.300848	0.77	0.798	0.344561
							Pcp4l1	6.41995e-06	0.378338	0.239	0.134	0.347538
							Gria4	7.69341e-06	-0.591068	0.312	0.39	0.416475
							Paip1	8.33681e-06	0.345334	0.239	0.134	0.451305
							Adgra3	8.38747e-06	-0.633839	0.069	0.145	0.454047
							Fam171b	8.85331e-06	-0.429243	0.763	0.721	0.479265
							Lamb1	9.5715e-06	-0.557899	0.046	0.115	0.518144
							Phlda3	1.00749e-05	0.254828	0.184	0.095	0.545396
							Clstn1	1.13322e-05	-0.386455	0.763	0.715	0.613455
							Klf3	1.13914e-05	-0.4147	0.037	0.102	0.616664
							Etv1	1.15496e-05	-0.590382	0.05	0.118	0.625225
							Limch1	1.18451e-05	-0.656191	0.369	0.433	0.641223
							Zdhhc17	1.33787e-05	-0.569009	0.135	0.223	0.724243
							Edil3	1.4269e-05	-0.604979	0.341	0.411	0.772436
							Lynx1	1.5116e-05	-0.657522	0.156	0.245	0.818287
							Lgmn	1.53842e-05	0.355486	0.302	0.186	0.832809
							Hspa5	1.79824e-05	-0.633542	0.401	0.459	0.97346
							Olfm3	2.01213e-05	0.4639	0.186	0.099	1
							Ndufb5	2.12002e-05	-0.422941	0.805	0.74	1
							Ptpre	2.14679e-05	-0.584018	0.215	0.303	1
							Tspan5	2.43105e-05	-0.495299	0.635	0.632	1
							App	2.76037e-05	-0.39025	0.729	0.7	1
							Asic2	2.85001e-05	0.276649	0.189	0.1	1
							Tmtc4	3.07686e-05	0.38029	0.189	0.103	1
							Cdh9	3.35434e-05	0.321158	0.308	0.192	1
							Nr2f1	3.45353e-05	0.264544	0.349	0.223	1
							Kitl	3.54254e-05	-0.436325	0.041	0.102	1
							Chchd10	3.71648e-05	-0.452111	0.66	0.622	1
							St3gal6	3.84002e-05	-0.44059	0.046	0.109	1
							Afap1	4.49526e-05	-0.615117	0.401	0.437	1
							Nceh1	5.00534e-05	-0.63883	0.232	0.307	1
							Prkca	5.28235e-05	-0.63442	0.295	0.363	1
							Gas7	5.71916e-05	0.318709	0.492	0.353	1
							Hs3st1	5.86975e-05	-0.641183	0.165	0.247	1
							Aplp2	6.14233e-05	-0.477165	0.696	0.654	1
							Dcbld2	6.20861e-05	-0.599255	0.109	0.183	1
							Ank3	6.63379e-05	-0.480338	0.562	0.558	1
							Rgcc	6.67631e-05	-0.498818	0.05	0.111	1
							Tspan3	6.97042e-05	-0.38102	0.751	0.712	1
							Adamts5	7.31364e-05	-0.475437	0.056	0.121	1
							Serpini1	7.3551e-05	-0.522474	0.482	0.523	1
							Gabrb3	7.9306e-05	-0.576134	0.442	0.471	1
							Hcn2	7.9365e-05	-0.605028	0.087	0.155	1
							Mgat5	8.17137e-05	-0.596596	0.096	0.168	1
							St8sia2	8.48098e-05	-0.533929	0.193	0.272	1
							Adcy8	9.14138e-05	-0.522612	0.065	0.129	1
							Macf1	9.4133e-05	-0.490413	0.635	0.625	1
							Ptprs	0.000103353	-0.426353	0.685	0.654	1
							Nlgn1	0.000109159	-0.500728	0.111	0.188	1
							Gdpd1	0.000113723	-0.602809	0.317	0.381	1
							Shisa9	0.000114278	-0.517198	0.21	0.288	1
							Maged1	0.00011719	-0.511559	0.557	0.564	1
							Nell2	0.000127127	-0.604725	0.199	0.27	1
							Atp2a2	0.000137276	-0.411752	0.701	0.654	1
							Slc18b1	0.000141947	-0.461709	0.056	0.115	1
							Atp2b2	0.000142121	-0.598819	0.425	0.464	1
							Ret	0.000186442	-0.383499	0.046	0.103	1
							Gabrg2	0.000192985	-0.637538	0.297	0.356	1
							Etnk1	0.000198744	-0.539737	0.523	0.523	1
							Nxph2	0.00020447	-0.540712	0.121	0.192	1
							Podxl2	0.000218514	-0.360011	0.798	0.743	1
							Cisd1	0.000224447	-0.316409	0.904	0.848	1
							Cluh	0.000233977	-0.447964	0.054	0.111	1
							Me3	0.000237553	-0.537328	0.093	0.158	1
							Csmd3	0.00025166	-0.59859	0.156	0.225	1
							Id4	0.000251737	-0.42413	0.082	0.148	1
							Serinc1	0.000274746	-0.296245	0.855	0.793	1
							Ptchd4	0.00031417	-0.462222	0.367	0.421	1
							Ugcg	0.000318318	-0.612534	0.34	0.386	1
							Elmod1	0.0003254	-0.623097	0.154	0.22	1
							Lrrtm2	0.000335932	-0.583268	0.184	0.25	1
							Nppc	0.000344816	0.468784	0.26	0.17	1
							Cntnap2	0.000378035	-0.478912	0.538	0.547	1
							Mpped1	0.000383071	0.282377	0.38	0.267	1
							Atp1a1	0.000384322	0.340488	0.323	0.22	1
							Hbegf	0.000454907	-0.665902	0.189	0.251	1
							Kif1b	0.000483748	-0.318328	0.798	0.734	1
							Sox4	0.000556295	-0.537628	0.477	0.493	1
							Hnrnpa2b1	0.000560011	-0.476395	0.531	0.518	1
							Acsl3	0.000601798	-0.684965	0.343	0.381	1
							Rfx3	0.000650992	-0.494845	0.076	0.133	1
							Id2	0.000653498	-0.554548	0.154	0.219	1
							Lrrc4c	0.000732478	-0.434787	0.095	0.155	1
							St3gal4	0.000754896	-0.459881	0.063	0.117	1
							Scn8a	0.00077951	-0.656051	0.282	0.326	1
							Laptm4a	0.00089925	-0.498155	0.429	0.449	1
							Dnajc18	0.000927017	-0.464159	0.147	0.21	1
							Cd81	0.00100559	0.363016	0.82	0.663	1
							Ntrk2	0.00113007	-0.460297	0.66	0.61	1
							Sptbn1	0.00115451	-0.375874	0.727	0.665	1
							Dock7	0.00122982	-0.512924	0.199	0.261	1
							Adam11	0.00125888	-0.439511	0.067	0.118	1
							Sfrp2	0.00128647	0.514847	0.139	0.083	1
							Gria3	0.00131923	-0.356621	0.269	0.332	1
							Cd47	0.00135818	-0.353794	0.768	0.712	1
							Flrt2	0.0014112	-0.577949	0.25	0.303	1
							Scg5	0.00144398	-0.315229	0.85	0.781	1
							Celf2	0.00154199	-0.323095	0.707	0.643	1
							Bri3bp	0.00155625	-0.461584	0.382	0.417	1
							Kcnj3	0.00177922	-0.440215	0.1	0.155	1
							Lrrn3	0.00181486	-0.476553	0.139	0.198	1
							Slc38a1	0.00194952	-0.544726	0.399	0.415	1
							Tfrc	0.00210068	-0.474004	0.132	0.189	1
							Hapln1	0.00216474	-0.899634	0.074	0.124	1
							St6gal2	0.00217213	-0.60087	0.212	0.258	1
							Mtcl1	0.00218379	-0.478109	0.091	0.14	1
							Cox6c	0.00235954	-0.25961	0.764	0.705	1
							Ptpro	0.00241323	-0.456485	0.121	0.176	1
							Plcxd3	0.00243518	-0.598185	0.132	0.182	1
							Pdss1	0.00253373	-0.445073	0.056	0.1	1
							Kansl1l	0.00290751	-0.453998	0.091	0.142	1
							Hcn1	0.00314065	-0.543834	0.21	0.26	1
							Robo2	0.00335143	-0.454118	0.43	0.445	1
							Dclk1	0.00354921	-0.257907	0.744	0.685	1
							Ktn1	0.00355724	-0.524568	0.343	0.377	1
							Ndufb11	0.00361976	-0.359931	0.707	0.64	1
							Ppm1l	0.00380258	-0.502219	0.199	0.251	1
							Hmgn3	0.00381314	-0.355874	0.757	0.679	1
							Tmem201	0.0039466	-0.506178	0.128	0.179	1
							Slitrk4	0.00400091	-0.516525	0.23	0.276	1
							Nat8l	0.00429342	-0.429064	0.117	0.168	1
							Hmgcr	0.00436096	-0.463088	0.46	0.474	1
							Gpcpd1	0.00457612	-0.504767	0.304	0.344	1
							Usp2	0.00457659	-0.313653	0.058	0.1	1
							Elovl4	0.00482757	-0.472547	0.44	0.446	1
							Vstm2l	0.00491969	-0.447365	0.349	0.386	1
							Adgrl1	0.00493895	-0.298604	0.692	0.645	1
							2024-03-06	0.00512173	-0.44926	0.497	0.487	1
							Reep5	0.00530399	-0.268431	0.917	0.823	1
							Tmem131	0.0053992	-0.480812	0.098	0.145	1
							Man1a2	0.00553005	-0.43596	0.464	0.462	1
							Dst	0.0059195	-0.444681	0.436	0.44	1
							Arf5	0.00617624	-0.422631	0.622	0.582	1
							Fam49a	0.00636433	-0.413515	0.308	0.344	1
							Srsf2	0.00698681	-0.476316	0.514	0.486	1
							Slc4a10	0.007733	-0.492595	0.304	0.337	1
							Sparc	0.00778024	-0.451518	0.193	0.241	1
							Ndufa1	0.00791401	-0.409919	0.61	0.554	1
							B3gat1	0.00812519	-0.40971	0.191	0.242	1
							Sh3rf3	0.00860386	-0.463856	0.15	0.195	1
							Adcyap1r1	0.00863644	-0.554627	0.312	0.34	1
							Arhgap5	0.00889037	-0.53425	0.323	0.343	1
							Lancl1	0.00933043	-0.541051	0.219	0.26	1
							Lamp1	0.00953809	-0.435668	0.519	0.498	1
							Ndufa11	0.00955353	-0.257405	0.79	0.736	1
							Stt3b	0.00990526	-0.509788	0.263	0.301	1
							Jmjd1c	0.00992069	-0.528505	0.197	0.236	1
							Epha7	0.00993596	-0.43923	0.147	0.192	1
							Fam19a5	0.00998985	-0.464932	0.212	0.254	1
							Gas6	0.00999174	-0.504965	0.226	0.266	1
							Kcnn2	0.0104521	-0.514871	0.124	0.167	1
							Ptprz1	0.010467	-0.631179	0.319	0.343	1
							Man1c1	0.0104684	-0.438026	0.067	0.105	1
							Fam126a	0.0109595	-0.374882	0.08	0.121	1
							Atrx	0.0113419	-0.299329	0.681	0.62	1
							Luzp2	0.0114826	-0.367184	0.145	0.194	1
							Vstm2a	0.0115307	-0.336773	0.627	0.609	1
							Gabra1	0.0115674	-0.536498	0.306	0.337	1
							Pid1	0.0121812	-0.716731	0.199	0.23	1
							Thbs1	0.0123242	-0.280792	0.093	0.139	1
							Plxna1	0.0123687	-0.387107	0.228	0.27	1
							Gjd2	0.0124621	-0.457912	0.15	0.192	1
							Rtn4	0.0133732	-0.297817	0.768	0.691	1
							Scamp5	0.013843	-0.413391	0.449	0.442	1
							Luc7l2	0.0139152	-0.40654	0.672	0.589	1
							Cdr2l	0.0141819	-0.357258	0.065	0.1	1
							Fubp1	0.0146021	-0.496989	0.477	0.459	1
							Top2b	0.0146438	-0.499384	0.393	0.396	1
							Pknox2	0.0153637	-0.304896	0.074	0.112	1
							Atp5b	0.0161888	-0.354397	0.562	0.527	1
							Rbm25	0.0164323	-0.396281	0.49	0.471	1
							Negr1	0.0170615	-0.377532	0.635	0.585	1
							Npnt	0.0178435	-0.594849	0.141	0.179	1
							Galntl6	0.0184209	-0.39425	0.247	0.287	1
							Usp33	0.0186237	-0.399895	0.16	0.201	1
							Zcchc7	0.0187886	-0.44903	0.304	0.326	1
							Esrra	0.0191584	-0.37161	0.095	0.131	1
							Plpp7	0.0191652	-0.431374	0.096	0.134	1
							Cntfr	0.0197516	-0.491127	0.199	0.236	1
							Mef2a	0.0200675	-0.493956	0.393	0.388	1
							Tmem151b	0.0210343	-0.455231	0.187	0.226	1
							Ifngr2	0.0215143	-0.369039	0.616	0.56	1
							D430041D05Rik	0.0217671	-0.534002	0.165	0.199	1
							Camkk2	0.0230753	-0.489162	0.319	0.332	1
							Acap2	0.0235504	-0.44406	0.13	0.165	1
							Lrrtm3	0.0236844	-0.407914	0.119	0.158	1
							Man2a2	0.0237307	-0.561227	0.275	0.294	1
							Plxdc2	0.0239045	-0.420399	0.08	0.115	1
							Prickle2	0.0240609	-0.37637	0.111	0.148	1
							Lcor	0.0244666	-0.353554	0.069	0.102	1
							Slc44a5	0.0247059	-0.4347	0.083	0.118	1
							Galnt1	0.0270212	-0.39623	0.076	0.109	1
							Slc6a6	0.0280611	-0.374981	0.412	0.417	1
							Dhx30	0.0296473	-0.351906	0.531	0.504	1
							Ppm1h	0.0306492	-0.592254	0.139	0.173	1
							Mtss1l	0.031675	-0.471668	0.228	0.256	1
							Spock1	0.0319983	-0.328122	0.508	0.514	1
							Lgi2	0.0321085	-0.408981	0.191	0.226	1
							Fstl5	0.0333154	-0.519571	0.275	0.295	1
							Nyap2	0.0335508	-0.604237	0.195	0.219	1
							Zswim6	0.0339193	-0.466606	0.126	0.158	1
							Dync1h1	0.0343112	-0.43376	0.338	0.346	1
							Oxct1	0.0347423	-0.421623	0.508	0.459	1
							Purg	0.0355019	-0.427644	0.263	0.284	1
							Nol4	0.0371963	-0.353393	0.093	0.126	1
							Sar1b	0.0381186	-0.413567	0.551	0.51	1
							Pomgnt2	0.0386551	-0.315043	0.071	0.102	1
							Zfp704	0.0395486	-0.458446	0.276	0.295	1
							Igsf3	0.0399317	-0.427078	0.306	0.325	1
							Slc12a6	0.0407987	-0.442394	0.134	0.165	1
							Huwe1	0.0425765	-0.383107	0.455	0.442	1
							Cntn6	0.0426112	-0.46623	0.145	0.177	1
							Rpn1	0.0428296	-0.509643	0.215	0.239	1
							Prpf40b	0.0435531	-0.329173	0.082	0.112	1
							Son	0.0442986	-0.418547	0.521	0.487	1
							Vwc2	0.0445312	-0.382508	0.199	0.232	1
							Tm2d3	0.0460505	-0.426593	0.275	0.295	1
							Chst2	0.0471995	-0.449747	0.378	0.374	1
							Rcn1	0.0489447	-0.510763	0.15	0.182	1
							Tspan9	0.0489506	-0.354245	0.109	0.14	1
							Trim24	0.0490212	-0.381785	0.1	0.13	1
							Ggt7	0.0497408	-0.330994	0.232	0.264	1
							Cd24a	0.050458	-0.579299	0.165	0.192	1
							Dlgap2	0.0510051	-0.40478	0.173	0.204	1
							Tmem47	0.0532054	-0.423606	0.226	0.25	1
							Sgip1	0.0542118	-0.324129	0.594	0.541	1
							Ptprg	0.0553491	-0.366331	0.124	0.155	1
							Gpm6b	0.0567262	-0.318528	0.506	0.496	1
							Tia1	0.0584607	-0.349137	0.51	0.477	1
							Mtfp1	0.0601001	-0.44513	0.263	0.282	1
							Slc4a7	0.062017	-0.299531	0.102	0.133	1
							Fkbp2	0.063227	-0.307848	0.757	0.674	1
							Hspa9	0.0657358	-0.455852	0.204	0.226	1
							Rasal2	0.0671813	-0.447635	0.128	0.155	1
							Ank	0.0679254	-0.357691	0.25	0.272	1
							Pak6	0.0683926	-0.404424	0.315	0.323	1
							Nucb1	0.0684825	-0.324596	0.109	0.139	1
							Osbpl3	0.07084	-0.39032	0.117	0.145	1
							Yes1	0.0709873	-0.431867	0.096	0.123	1
							Qk	0.0711544	-0.441404	0.332	0.332	1
							Gls	0.071386	-0.472567	0.382	0.371	1
							Nrg3	0.0716823	-0.302282	0.1	0.13	1
							Tmx2	0.0736824	-0.337584	0.109	0.139	1
							Tmem259	0.0772456	-0.322265	0.128	0.157	1
							Tmem178	0.0789779	-0.377108	0.436	0.424	1
							Spock2	0.0791497	-0.332127	0.57	0.52	1
							Plekho1	0.0795844	-0.298562	0.085	0.112	1
							Manf	0.080567	-0.389517	0.579	0.517	1
							Ccnt2	0.0815095	-0.377729	0.367	0.366	1
							Chga	0.0823774	-0.317102	0.33	0.346	1
							Sppl2b	0.0836523	-0.312265	0.143	0.173	1
							Asxl2	0.0848051	-0.307532	0.102	0.129	1
							Abhd17c	0.0853158	-0.439585	0.212	0.229	1
							Atp9a	0.0855564	-0.362637	0.544	0.493	1
							Dus3l	0.0858019	-0.487287	0.176	0.199	1
							Scrt1	0.0875584	-0.348399	0.141	0.168	1
							Kcnk3	0.0879934	-0.32069	0.141	0.168	1
							Sntg1	0.0883571	-0.461133	0.109	0.133	1
							Chrnb2	0.0884208	-0.300173	0.098	0.126	1
							Clptm1	0.0898012	-0.323286	0.223	0.247	1
							Kit	0.0900538	-0.440756	0.091	0.115	1
							Luzp1	0.0906474	-0.278196	0.119	0.146	1
							Nptn	0.0914273	-0.363099	0.536	0.49	1
							Grb10	0.0931762	-0.329063	0.095	0.12	1
							Flna	0.0934541	-0.309031	0.115	0.142	1
							Ctsl	0.0950167	-0.366097	0.319	0.329	1
							Psme4	0.0953337	-0.380625	0.104	0.129	1
							Pitpnm1	0.0961447	-0.438357	0.134	0.157	1
							Thoc2	0.0965949	-0.446495	0.301	0.307	1
							Arid2	0.0968306	-0.325298	0.121	0.146	1
							Mbtd1	0.0979417	-0.304995	0.098	0.124	1
							Itfg1	0.100185	-0.303125	0.536	0.493	1
							Slc7a8	0.100954	-0.252573	0.137	0.165	1
							Pds5a	0.102431	-0.264883	0.076	0.1	1
							Nrcam	0.103751	-0.433125	0.258	0.273	1
							Raf1	0.10377	-0.348504	0.252	0.27	1
							Tmem106b	0.104709	-0.396325	0.262	0.273	1
							Tmem229b	0.108103	-0.381293	0.15	0.171	1
							Msra	0.108529	-0.358593	0.091	0.115	1
							Uqcc1	0.109532	-0.299858	0.126	0.151	1
							Plppr3	0.110751	-0.356159	0.301	0.313	1
							Cyp51	0.111076	-0.390891	0.208	0.227	1
							Mfn2	0.114497	-0.374912	0.134	0.155	1
							Aco2	0.116641	-0.352434	0.31	0.313	1
							Pnn	0.118042	-0.361834	0.518	0.474	1
							Sptbn2	0.118232	-0.404146	0.204	0.222	1
							Sptlc2	0.122542	-0.403486	0.098	0.12	1
							Gpr12	0.122921	-0.30726	0.104	0.127	1
							Tenm2	0.123785	-0.431238	0.34	0.337	1
							Bcat1	0.124312	-0.252208	0.089	0.112	1
							Tomm20	0.124963	-0.383145	0.399	0.383	1
							9330182L06Rik	0.125823	-0.335291	0.132	0.155	1
							Atad1	0.12674	-0.372325	0.319	0.322	1
							Sox11	0.127607	-0.397719	0.451	0.414	1
							Osbpl1a	0.130071	-0.446016	0.256	0.264	1
							Sema6c	0.13046	-0.380445	0.152	0.173	1
							Matr3	0.131049	-0.319911	0.529	0.48	1
							Adam22	0.13143	-0.412978	0.351	0.346	1
							Wasf3	0.135243	-0.40236	0.2	0.217	1
							Ndufs7	0.135556	-0.310402	0.694	0.594	1
							Prpf8	0.136361	-0.338157	0.08	0.1	1
							Glra2	0.136437	-0.488974	0.241	0.25	1
							Slc38a2	0.138597	-0.435178	0.288	0.29	1
							Ndfip2	0.140367	-0.252863	0.586	0.521	1
							Fgf9	0.144241	-0.284148	0.108	0.13	1
							Epb41l2	0.144339	-0.262548	0.1	0.123	1
							Them6	0.147519	-0.283121	0.08	0.1	1
							Prdx6	0.148011	-0.305251	0.122	0.143	1
							Gm38393	0.150469	-0.361911	0.119	0.139	1
							Tmem63b	0.151607	-0.359996	0.262	0.275	1
							Clk1	0.15256	-0.551697	0.202	0.211	1
							Qtrt1	0.152879	-0.366726	0.202	0.217	1
							Ivns1abp	0.152898	-0.359208	0.254	0.261	1
							Cacna1d	0.153121	-0.26945	0.085	0.106	1
							Sppl3	0.156071	-0.366186	0.351	0.347	1
							Sorbs1	0.15615	-0.263516	0.096	0.118	1
							Arglu1	0.158101	-0.336533	0.486	0.453	1
							Fads1	0.158308	-0.459125	0.213	0.225	1
							Calu	0.158949	-0.33341	0.191	0.21	1
							Zmynd8	0.160132	-0.380454	0.314	0.31	1
							Btbd3	0.166414	-0.332219	0.098	0.118	1
							Hook1	0.168411	-0.457883	0.33	0.319	1
							Trove2	0.169672	-0.416044	0.237	0.244	1
							Ipo4	0.171759	-0.465405	0.143	0.16	1
							Ppm1e	0.174646	-0.392757	0.267	0.269	1
							Hs6st1	0.176053	-0.401868	0.124	0.14	1
							Mdn1	0.176593	-0.33302	0.098	0.117	1
							Impad1	0.176764	-0.330264	0.536	0.474	1
							Atp6ap1	0.177319	-0.353372	0.453	0.419	1
							Pfkp	0.177666	-0.345037	0.414	0.394	1
							Igfbp4	0.177916	-0.604805	0.232	0.245	1
							Zfp266	0.181421	-0.274705	0.093	0.112	1
							Tmem147	0.181984	-0.32893	0.635	0.542	1
							Tmem191c	0.183245	-0.39065	0.484	0.436	1
							Sacs	0.18417	-0.326498	0.115	0.133	1
							Adgrl3	0.184717	-0.281698	0.519	0.483	1
							A830018L16Rik	0.18728	-0.324377	0.091	0.109	1
							Vopp1	0.190209	-0.46946	0.239	0.239	1
							Yipf6	0.191156	-0.360999	0.128	0.145	1
							Stk38	0.191464	-0.316678	0.187	0.202	1
							Pde4dip	0.19433	-0.369079	0.18	0.194	1
							Abcb9	0.194764	-0.366807	0.096	0.114	1
							Spats2	0.196231	-0.282561	0.108	0.126	1
							4932438A13Rik	0.196674	-0.376661	0.358	0.346	1
							Kcnma1	0.198645	-0.374977	0.328	0.322	1
							Ndufs1	0.200394	-0.293395	0.109	0.127	1
							Fam20c	0.201009	-0.375564	0.169	0.183	1
							Gabbr2	0.205973	-0.295612	0.551	0.486	1
							Ppib	0.20668	-0.264385	0.412	0.396	1
							Cacng2	0.211046	-0.287682	0.514	0.459	1
							Kif21b	0.213319	-0.382508	0.243	0.248	1
							Gtf2i	0.217265	-0.326501	0.148	0.164	1
							Uqcrc1	0.217718	-0.436297	0.297	0.29	1
							Mroh1	0.218395	-0.330761	0.117	0.133	1
							Scg3	0.220825	-0.388481	0.297	0.29	1
							Rint1	0.233859	-0.29972	0.095	0.111	1
							Acsl4	0.235835	-0.314382	0.197	0.207	1
							Sbk1	0.236392	-0.377511	0.299	0.292	1
							Slc29a4	0.236897	-0.305873	0.135	0.151	1
							Lmtk3	0.241222	-0.397754	0.254	0.254	1
							Tmem14c	0.246716	-0.375188	0.321	0.313	1
							Phtf2	0.247457	-0.301143	0.106	0.121	1
							Scmh1	0.256116	-0.372721	0.289	0.287	1
							Sulf2	0.258069	-0.413592	0.319	0.31	1
							Osbpl8	0.260685	-0.351485	0.132	0.145	1
							Mfsd12	0.260789	-0.31146	0.1	0.115	1
							Clec2l	0.26332	-0.442021	0.386	0.346	1
							Fam69b	0.267341	-0.304593	0.62	0.548	1
							Necab1	0.268821	-0.311926	0.098	0.112	1
							Tmem70	0.274137	-0.354003	0.2	0.208	1
							Sema6b	0.275439	-0.337619	0.141	0.155	1
							Scarb2	0.276934	-0.438654	0.301	0.287	1
							Abca5	0.277219	-0.339933	0.191	0.201	1
							Nek1	0.281813	-0.318184	0.13	0.143	1
							Eml4	0.283871	-0.371085	0.163	0.173	1
							Pdia6	0.285234	-0.267221	0.295	0.294	1
							Snx25	0.286267	-0.293596	0.104	0.118	1
							Lrp11	0.288178	-0.312333	0.414	0.384	1
							Steap2	0.290227	-0.373597	0.091	0.103	1
							Igf1r	0.290613	-0.296497	0.139	0.152	1
							Cept1	0.292627	-0.277696	0.104	0.118	1
							Vkorc1l1	0.294943	-0.31255	0.134	0.146	1
							Ehmt2	0.295158	-0.276209	0.132	0.145	1
							Pi4ka	0.295384	-0.274355	0.184	0.196	1
							Ddx5	0.297685	-0.308845	0.447	0.412	1
							Sema4g	0.301735	-0.320964	0.165	0.176	1
							Cct7	0.302112	-0.252667	0.236	0.191	1
							Ptpn4	0.303462	-0.279893	0.15	0.162	1
							Sdha	0.307965	-0.252508	0.269	0.214	1
							Fam174b	0.309255	-0.350254	0.312	0.301	1
							Srsf11	0.310248	-0.27353	0.605	0.521	1
							Nav3	0.314154	-0.267822	0.243	0.198	1
							Sec14l1	0.315079	-0.309584	0.117	0.129	1
							Srebf2	0.316586	-0.351708	0.174	0.182	1
							Ly6e	0.318835	-0.431362	0.384	0.356	1
							Pard6a	0.319342	-0.267407	0.375	0.295	1
							Acsl6	0.319647	-0.275661	0.271	0.216	1
							Ankrd17	0.32035	-0.376027	0.347	0.329	1
							Phip	0.321547	-0.272812	0.33	0.266	1
							Atl2	0.321619	-0.320259	0.113	0.124	1
							Tcf12	0.324125	-0.417285	0.247	0.242	1
							Prkcsh	0.324974	-0.291978	0.174	0.185	1
							Uba1	0.333954	-0.34532	0.15	0.16	1
							Prpf40a	0.341267	-0.34867	0.21	0.168	1
							Rnpep	0.341686	-0.263262	0.093	0.105	1
							Ttc28	0.341945	-0.269213	0.148	0.158	1
							Ddx17	0.342958	-0.30546	0.397	0.371	1
							Magi1	0.344152	-0.355849	0.423	0.386	1
							Tm9sf4	0.346864	-0.333548	0.212	0.216	1
							Phf20l1	0.355826	-0.397365	0.161	0.165	1
							Adgrb1	0.356919	-0.26883	0.236	0.239	1
							Pdia3	0.359926	-0.252463	0.365	0.355	1
							Glul	0.363564	-0.385517	0.13	0.137	1
							Tmem135	0.364342	-0.251158	0.161	0.173	1
							Ewsr1	0.367534	-0.433069	0.228	0.226	1
							Fnbp1l	0.368997	-0.256848	0.544	0.479	1
							Slc6a17	0.371374	-0.31045	0.369	0.347	1
							Tram1	0.371667	-0.348403	0.132	0.139	1
							Gabra5	0.37547	-0.272926	0.219	0.226	1
							Mdga2	0.376056	-0.254893	0.174	0.18	1
							Daam1	0.377934	-0.330414	0.354	0.335	1
							Sdhd	0.382545	-0.2869	0.471	0.424	1
							Gpat4	0.384587	-0.380952	0.186	0.189	1
							Xpo6	0.385264	-0.377976	0.158	0.162	1
							Zfp451	0.388417	-0.254105	0.245	0.199	1
							Wwp1	0.392346	-0.346592	0.158	0.162	1
							Gpi1	0.394035	-0.325544	0.236	0.233	1
							Lmbr1	0.395469	-0.26061	0.217	0.225	1
							Ctsd	0.395801	-0.326885	0.319	0.306	1
							Ipo7	0.395844	-0.260437	0.174	0.183	1
							Guf1	0.402887	-0.306526	0.265	0.26	1
							Magee1	0.404291	-0.320606	0.256	0.253	1
							Eprs	0.404826	-0.323737	0.275	0.264	1
							Apc2	0.405198	-0.326013	0.25	0.244	1
							Kirrel3	0.410232	-0.288264	0.145	0.154	1
							Timm50	0.41089	-0.269283	0.134	0.143	1
							Map2	0.411686	-0.278973	0.553	0.48	1
							Mgea5	0.416206	-0.297345	0.243	0.239	1
							Eif4g1	0.4189	-0.284986	0.351	0.332	1
							Nktr	0.419679	-0.296804	0.44	0.393	1
							Ppfia2	0.42111	-0.405497	0.213	0.208	1
							Ckb	0.42382	-0.284064	0.34	0.276	1
							Gusb	0.425277	-0.300576	0.119	0.126	1
							Scamp1	0.426602	-0.258965	0.432	0.399	1
							Pcdh10	0.426926	-0.47008	0.432	0.38	1
							Abca3	0.427696	-0.35769	0.232	0.229	1
							Dlst	0.429482	-0.313265	0.145	0.151	1
							Nfix	0.431584	-0.319286	0.132	0.139	1
							Reep1	0.432525	-0.270982	0.577	0.49	1
							Nomo1	0.43617	-0.285069	0.156	0.162	1
							Klhl7	0.439212	-0.279621	0.121	0.129	1
							Cyp46a1	0.443149	-0.342135	0.338	0.315	1
							Nemf	0.45107	-0.26659	0.109	0.09	1
							Pkp4	0.452709	-0.301057	0.165	0.168	1
							Enah	0.455074	-0.330575	0.349	0.319	1
							Cpsf6	0.461579	-0.362378	0.334	0.307	1
							Arhgef2	0.463471	-0.30116	0.095	0.102	1
							Psmc4	0.469323	-0.280914	0.245	0.202	1
							Nfat5	0.46937	-0.255689	0.223	0.186	1
							Dpysl4	0.469533	-0.313027	0.156	0.161	1
							Gpr85	0.469995	-0.259509	0.301	0.247	1
							Spast	0.472652	-0.338214	0.212	0.208	1
							Lgi1	0.473053	-0.284006	0.161	0.136	1
							Zfp148	0.476341	-0.250352	0.189	0.191	1
							Zfp157	0.478131	-0.271036	0.25	0.21	1
							Dzip3	0.482321	-0.287185	0.41	0.372	1
							Trub1	0.483768	-0.348804	0.16	0.162	1
							Ndufa3	0.485436	-0.26263	0.681	0.579	1
							Birc6	0.496037	-0.379593	0.299	0.284	1
							1600012H06Rik	0.498	-0.25785	0.104	0.111	1
							Ncln	0.499377	-0.273674	0.132	0.139	1
							Cntnap4	0.502183	-0.348065	0.189	0.188	1
							Ssr3	0.503377	-0.321817	0.199	0.196	1
							Tmem127	0.504024	-0.323426	0.232	0.222	1
							Cbln2	0.504696	-0.336653	0.117	0.123	1
							B4galt3	0.508802	-0.326819	0.173	0.171	1
							Thumpd1	0.511401	-0.298248	0.104	0.109	1
							Yif1b	0.521879	-0.286998	0.189	0.188	1
							Eif2s3y	0.522295	-0.284148	0.308	0.258	1
							Hbb-bs	0.523533	-2.03128	0.167	0.14	1
							Lrrfip1	0.524673	-0.286756	0.141	0.145	1
							Actl6a	0.526102	-0.295023	0.121	0.126	1
							Rhbdd3	0.528373	-0.250481	0.128	0.108	1
							Gpr162	0.528547	-0.257496	0.59	0.504	1
							Cartpt	0.529228	-0.307404	0.102	0.087	1
							Usp40	0.53599	-0.269267	0.111	0.117	1
							Crebzf	0.537798	-0.272305	0.106	0.111	1
							Zdhhc21	0.541328	-0.277177	0.275	0.261	1
							Kcnc3	0.546419	-0.288886	0.206	0.207	1
							Emc3	0.547134	-0.324503	0.224	0.219	1
							Safb2	0.547184	-0.292432	0.148	0.152	1
							Dennd1a	0.54813	-0.272889	0.124	0.105	1
							Clptm1l	0.548657	-0.315829	0.282	0.233	1
							Pex13	0.54964	-0.315453	0.121	0.124	1
							Vezt	0.550692	-0.317216	0.288	0.272	1
							D5Ertd579e	0.552362	-0.278943	0.171	0.171	1
							Hnrnpm	0.553177	-0.283966	0.135	0.139	1
							Ahr	0.558186	-0.26911	0.143	0.149	1
							Endod1	0.569209	-0.285867	0.249	0.241	1
							Alkbh1	0.573695	-0.368469	0.223	0.214	1
							Bin1	0.574632	-0.311475	0.258	0.244	1
							Agpat5	0.579077	-0.256677	0.247	0.21	1
							Slc25a36	0.58081	-0.340008	0.25	0.235	1
							Ptges2	0.586835	-0.261741	0.187	0.186	1
							Vldlr	0.588324	-0.301641	0.262	0.248	1
							Pde4d	0.590005	-0.40138	0.134	0.134	1
							Trim28	0.596037	-0.272712	0.106	0.109	1
							Slc31a1	0.607802	-0.289793	0.13	0.133	1
							Slc2a3	0.608192	-0.26908	0.399	0.328	1
							Srprb	0.609653	-0.288647	0.111	0.115	1
							Stox2	0.610312	-0.334757	0.202	0.195	1
							Tmbim4	0.612232	-0.306417	0.186	0.182	1
							Chka	0.612271	-0.352113	0.276	0.261	1
							Zfyve16	0.613031	-0.282695	0.098	0.102	1
							Tmed9	0.613065	-0.264538	0.583	0.498	1
							Tram1l1	0.622899	-0.263733	0.197	0.195	1
							Strn4	0.632372	-0.256162	0.212	0.18	1
							Pcgf3	0.634988	-0.306511	0.137	0.136	1
							Paqr9	0.636275	-0.257402	0.184	0.182	1
							Gnl3	0.636943	-0.268894	0.141	0.121	1
							Robo1	0.640158	-0.259952	0.16	0.162	1
							Frmd4a	0.640375	-0.250921	0.347	0.294	1
							Sbf2	0.641744	-0.284182	0.275	0.26	1
							Nipa1	0.642205	-0.326873	0.16	0.155	1
							Ptpra	0.648244	-0.330832	0.384	0.318	1
							Caml	0.648564	-0.30299	0.23	0.195	1
							Tmed7	0.650413	-0.353167	0.273	0.254	1
							Sbno1	0.652081	-0.301174	0.239	0.227	1
							Mapk8ip2	0.656321	-0.330885	0.241	0.208	1
							Grina	0.659377	-0.327929	0.442	0.384	1
							Lrrc49	0.665005	-0.259875	0.171	0.149	1
							Dhx15	0.665512	-0.265305	0.121	0.123	1
							Spcs2	0.665571	-0.290537	0.586	0.501	1
							Scamp3	0.669427	-0.328552	0.208	0.198	1
							Slc23a2	0.674777	-0.294012	0.143	0.124	1
							Herc1	0.676344	-0.266161	0.419	0.352	1
							Tmem33	0.68172	-0.276358	0.237	0.226	1
							Camkv	0.683337	-0.258942	0.31	0.264	1
							Zcchc11	0.685547	-0.333462	0.148	0.146	1
							Mgrn1	0.686907	-0.252282	0.171	0.167	1
							4930402H24Rik	0.687066	-0.258559	0.334	0.306	1
							Map3k12	0.687132	-0.305808	0.174	0.17	1
							Abi2	0.690397	-0.275118	0.356	0.322	1
							Hacd3	0.69095	-0.273623	0.139	0.139	1
							Sqle	0.693702	-0.336967	0.289	0.266	1
							Adgrb2	0.69531	-0.256907	0.197	0.191	1
							Slc16a2	0.700618	-0.260117	0.111	0.099	1
							Amfr	0.701032	-0.262649	0.286	0.269	1
							Ppp1r9a	0.708842	-0.312889	0.314	0.264	1
							Rasa1	0.709911	-0.274975	0.178	0.173	1
							Atp6v0e	0.710974	-0.262434	0.126	0.111	1
							Aig1	0.712751	-0.291613	0.571	0.467	1
							Chd8	0.71853	-0.298369	0.171	0.165	1
							Efna3	0.721284	-0.274378	0.334	0.282	1
							Grik5	0.724638	-0.310411	0.258	0.239	1
							St7l	0.725273	-0.254324	0.108	0.108	1
							Pqlc1	0.728025	-0.262808	0.115	0.102	1
							Smpd1	0.730012	-0.305672	0.297	0.272	1
							Agpat3	0.739776	-0.319331	0.295	0.269	1
							Dot1l	0.739858	-0.253529	0.137	0.136	1
							Dhcr24	0.740889	-0.250405	0.21	0.183	1
							Tspan6	0.742787	-0.265915	0.356	0.323	1
							Epha4	0.744305	-0.310026	0.109	0.109	1
							Arhgef9	0.74622	-0.346842	0.21	0.196	1
							Farsa	0.74722	-0.268842	0.132	0.117	1
							Msmo1	0.74859	-0.306674	0.286	0.263	1
							Ganab	0.750755	-0.326396	0.165	0.158	1
							Bmpr2	0.751568	-0.268698	0.334	0.287	1
							Dbn1	0.752896	-0.312587	0.278	0.257	1
							St7	0.759913	-0.272002	0.176	0.168	1
							Trmt1l	0.764395	-0.31168	0.186	0.176	1
							Kmt2c	0.767896	-0.313643	0.161	0.155	1
							Sez6l	0.768079	-0.259817	0.262	0.247	1
							Tmem5	0.768129	-0.272285	0.247	0.23	1
							Atf6b	0.771295	-0.282552	0.154	0.137	1
							Agrn	0.775921	-0.321836	0.262	0.239	1
							Tmed4	0.776322	-0.304705	0.206	0.195	1
							Pkm	0.785165	-0.300715	0.365	0.325	1
							Cdc23	0.785426	-0.276997	0.119	0.117	1
							Stxbp5	0.790131	-0.316085	0.18	0.171	1
							Comt	0.790226	-0.332128	0.282	0.26	1
							Pcm1	0.793534	-0.308111	0.382	0.319	1
							Ndrg2	0.797944	-0.261645	0.202	0.192	1
							Wsb1	0.798841	-0.258984	0.304	0.264	1
							Mllt10	0.804394	-0.259959	0.143	0.129	1
							Cep164	0.808865	-0.263393	0.135	0.123	1
							Ankrd10	0.812302	-0.272185	0.169	0.161	1
							Dock3	0.814917	-0.286409	0.245	0.214	1
							Mcf2l	0.819739	-0.252302	0.219	0.205	1
							Ndufs2	0.824744	-0.253003	0.269	0.247	1
							Dnajb11	0.826341	-0.286817	0.289	0.25	1
							Mkln1	0.826965	-0.251015	0.256	0.229	1
							Ap2a1	0.82838	-0.283978	0.232	0.217	1
							Tor1a	0.829577	-0.311176	0.267	0.232	1
							2310035C23Rik	0.836134	-0.25952	0.165	0.158	1
							Letm1	0.8424	-0.336663	0.173	0.161	1
							Ilf2	0.84301	-0.254141	0.265	0.245	1
							Tmem9b	0.84553	-0.26908	0.421	0.355	1
							Ddx39b	0.849048	-0.305993	0.247	0.229	1
							Klhl5	0.849427	-0.280507	0.193	0.182	1
							Shisa7	0.852031	-0.277831	0.169	0.161	1
							Atp13a2	0.855198	-0.326138	0.417	0.36	1
							Shank1	0.857935	-0.267643	0.506	0.43	1
							Mtor	0.859094	-0.313965	0.135	0.123	1
							Stip1	0.859481	-0.25673	0.115	0.105	1
							Lman2	0.859516	-0.306206	0.108	0.103	1
							Scn3b	0.859724	-0.270408	0.497	0.412	1
							Pcyox1	0.860188	-0.301259	0.187	0.168	1
							Dab1	0.864623	-0.27197	0.117	0.112	1
							Ndufaf4	0.86701	-0.32965	0.276	0.247	1
							Hcn3	0.867373	-0.250158	0.143	0.137	1
							Pcdh9	0.869085	-0.344679	0.442	0.386	1
							St8sia4	0.86917	-0.265406	0.275	0.25	1
							Tm9sf3	0.873486	-0.27202	0.453	0.384	1
							Mgat3	0.879389	-0.263019	0.182	0.17	1
							Abhd2	0.881015	-0.35578	0.152	0.14	1
							Nxf1	0.881525	-0.270389	0.378	0.331	1
							Scap	0.884465	-0.25656	0.128	0.117	1
							Pcmt1	0.898764	-0.255976	0.505	0.43	1
							Ext2	0.903382	-0.267471	0.178	0.164	1
							Pomgnt1	0.908586	-0.253722	0.156	0.148	1
							Unc80	0.909039	-0.251638	0.208	0.189	1
							Igsf21	0.910219	-0.294992	0.236	0.211	1
							Bfar	0.913911	-0.286853	0.167	0.157	1
							Dlc1	0.914751	-0.254555	0.148	0.14	1
							AI314180	0.929281	-0.290473	0.267	0.238	1
							Pcdh15	0.930148	-0.296292	0.21	0.194	1
							Kansl3	0.932305	-0.250732	0.169	0.157	1
							Slc25a46	0.932859	-0.301259	0.245	0.222	1
							H2afy2	0.933021	-0.321046	0.328	0.29	1
							Smarca4	0.934582	-0.307203	0.21	0.188	1
							Phf14	0.938096	-0.275365	0.38	0.326	1
							Megf9	0.940094	-0.292133	0.2	0.185	1
							Tra2b	0.940707	-0.366736	0.252	0.219	1
							Mpped2	0.942156	-0.276703	0.391	0.34	1
							Dgcr2	0.944059	-0.276188	0.249	0.222	1
							Jagn1	0.951545	-0.335418	0.245	0.22	1
							Ppp1r14b	0.954266	-0.292947	0.245	0.222	1
							Sgsm2	0.954632	-0.279241	0.187	0.171	1
							Ralgps1	0.955447	-0.313687	0.217	0.196	1
							Smarcc1	0.966251	-0.277288	0.234	0.214	1
							Gigyf2	0.971	-0.295994	0.239	0.216	1
							Ccnl2	0.984156	-0.257107	0.391	0.34	1
							Erp44	0.985572	-0.253726	0.115	0.108	1
							Ptbp2	0.986648	-0.337901	0.278	0.245	1
							Sgpp1	0.987461	-0.267536	0.15	0.14	1
							Syncrip	0.989223	-0.295848	0.226	0.205	1
							Plekha1	0.991026	-0.303463	0.28	0.25	1
							Cacna1a	0.991498	-0.262006	0.412	0.352	1
							Ergic2	0.994372	-0.313419	0.466	0.384	1
							Rbmx	0.994761	-0.316242	0.26	0.227	1
							Srsf7	1	-0.319532	0.403	0.34	1

## Sheet: Fig. 3e
Fig.3e
Grm1 expression
Immature (P2)		Mature (P10)		Immature (P2)		Mature (P10)
Cells in SST cluster	Grm1 RNA count	Cells in SST cluster	Grm1 RNA count	Cells in PV cluster	Grm1 RNA count	Cells in SST cluster	Grm1 RNA count
AAACGAAAGATTAGAC-1	2	Cortex_P10_GTGCATAAGTAAGTAC	2	AAACGAAAGATTAGAC-1	2	Cortex_P10_GCAGCCACAAACCTAC	0
AAACGCTAGAAGCCTG-1	0	Cortex_P10_CGCTATCTCTCAAGTG	1	AAACGCTAGAAGCCTG-1	0	Cortex_P10_ACACCCTTCCTTGACC	0
AAACGCTCATAACAGA-1	1	Cortex_P10_GTGTGCGAGACGCAAC	3	AAACGCTCATAACAGA-1	1	Cortex_P10_CTCGAGGAGGAATGGA	0
AAACGCTCATTGCAAC-1	0	Cortex_P10_CCCAATCCAAGCGCTC	0	AAACGCTCATTGCAAC-1	0	Cortex_P10_GGCTCGATCTCCAGGG	0
AAACGCTTCATGCATG-1	3	Cortex_P10_TGAGCCGGTCATCGGC	1	AAACGCTTCATGCATG-1	3	Cortex_P10_AGCTCTCAGTGTACGG	0
AAACGCTTCGTCCTTG-1	5	Cortex_P10_GGCTCGAAGCTCCTTC	1	AAACGCTTCGTCCTTG-1	5	Cortex_P10_ACCCACTAGACTGTAA	0
AAAGAACCAAGATGGC-1	12	Cortex_P10_CCACGGATCTAACTCT	2	AAAGAACCAAGATGGC-1	12	Cortex_P10_TTGGAACCATCGGAAG	0
AAAGGATCAGAATCGG-1	1	Cortex_P10_CGATGGCAGGAATCGC	0	AAAGGATCAGAATCGG-1	1	Cortex_P10_TTAGTTCCACAACGCC	0
AAAGGATGTCAGCTTA-1	6	Cortex_P10_GGTGCGTAGACTAAGT	0	AAAGGATGTCAGCTTA-1	6	Cortex_P10_CGTGAGCCAGCCTTGG	0
AAAGGGCAGGAAACGA-1	9	Cortex_P10_GATGAAACAATGGACG	1	AAAGGGCAGGAAACGA-1	9	Cortex_P10_CCCAGTTAGTCGCCGT	0
AAAGGGCTCAATCGGT-1	2	Cortex_P10_CATCAGAAGTTCGATC	1	AAAGGGCTCAATCGGT-1	2	Cortex_P10_GGACAGAAGTCCTCCT	0
AAAGTCCCACAGTGTT-1	0	Cortex_P10_CGGCTAGAGACAAGCC	0	AAAGTCCCACAGTGTT-1	0	Cortex_P10_TACAGTGAGCACAGGT	1
AAAGTCCGTCTGTCAA-1	0	Cortex_P10_GGCGACTCAAACAACA	0	AAAGTCCGTCTGTCAA-1	0	Cortex_P10_GCGGGTTCACCGCTAG	1
AAAGTGATCGGACAAG-1	0	Cortex_P10_AAACGGGTCATTGCGA	0	AAAGTGATCGGACAAG-1	0	Cortex_P10_CCACTACCATATACCG	0
AAATGGAGTAGGTACG-1	0	Cortex_P10_CAGCATACAGCGAACA	0	AAATGGAGTAGGTACG-1	0	Cortex_P10_CTTTGCGGTTGTCTTT	0
AACAAAGAGGATTACA-1	9	Cortex_P10_GGAGCAACAATGTTGC	0	AACAAAGAGGATTACA-1	9	Cortex_P10_CCTACCATCGCCGTGA	0
AACAAAGTCGCTAAAC-1	3	Cortex_P10_GCGCAGTGTTCGAATC	1	AACAAAGTCGCTAAAC-1	3	Cortex_P10_CAACCTCAGGAGTTGC	0
AACAACCCATAACTCG-1	3	Cortex_P10_CTCGGAGAGACATAAC	0	AACAACCCATAACTCG-1	3	Cortex_P10_ATCCGAAGTGAAATCA	0
AACAAGAAGAAGGTAG-1	4	Cortex_P10_TCGGGACGTAAGTGGC	2	AACAAGAAGAAGGTAG-1	4	Cortex_P10_AAGTCTGCACTGTGTA	0
AACAAGATCTTCACGC-1	4	Cortex_P10_TTTGTCACATCTCCCA	0	AACAAGATCTTCACGC-1	4	Cortex_P10_TGCACCTCAATGACCT	0
AACACACAGTGGACTG-1	1	Cortex_P10_ACGAGCCCAGCTCGAC	3	AACACACAGTGGACTG-1	1	Cortex_P10_GATGCTACAAGCCGCT	0
AACAGGGGTAATGATG-1	0	Cortex_P10_TTAGTTCTCACCAGGC	2	AACAGGGGTAATGATG-1	0	Cortex_P10_TGACGGCGTCTGCAAT	0
AACAGGGGTTGCGTAT-1	20	Cortex_P10_TAGTTGGCAAACGTGG	0	AACAGGGGTTGCGTAT-1	20	Cortex_P10_AACACGTCAGGTTTCA	0
AACCAACAGGCATGGT-1	4	Cortex_P10_AGGGATGAGCGATTCT	0	AACCAACAGGCATGGT-1	4	Cortex_P10_AGGGATGTCTGCTTGC	0
AACCAACGTAACTAAG-1	9	Cortex_P10_CGGAGTCAGCAGATCG	0	AACCAACGTAACTAAG-1	9	Cortex_P10_CAGCATATCCATGAGT	0
AACCAACGTCGTACAT-1	2	Cortex_P10_ACTTTCAAGGGAGTAA	0	AACCAACGTCGTACAT-1	2	Cortex_P10_TGTGTTTGTATTCGTG	0
AACCAACTCTATCCAT-1	3	Cortex_P10_ACACCCTGTGGACGAT	1	AACCAACTCTATCCAT-1	3	Cortex_P10_CTAACTTGTGCTAGCC	0
AACCACATCCGTTTCG-1	7	Cortex_P10_CGCGTTTCAATCAGAA	2	AACCACATCCGTTTCG-1	7	Cortex_P10_CATCGAACAAGTTGTC	2
AACCACATCTCGAACA-1	7	Cortex_P10_CACAGTACAAGGACTG	0	AACCACATCTCGAACA-1	7	Cortex_P10_ACAGCTACATCACGTA	0
AACCATGAGAAGCGGG-1	2	Cortex_P10_TCATTACTCCGTTGTC	0	AACCATGAGAAGCGGG-1	2	Cortex_P10_GCCTCTAGTTCGTCTC	1
AACCATGAGCTGCGAA-1	1	Cortex_P10_CATTCGCCACAACGCC	0	AACCATGAGCTGCGAA-1	1	Cortex_P10_CTAGAGTGTTCGCTAA	0
AACCATGCAAGTCGTT-1	26	Cortex_P10_GCTGCGAGTGACGGTA	0	AACCATGCAAGTCGTT-1	26	Cortex_P10_TAGACCATCCCTTGTG	0
AACCCAAAGATACGAT-1	2	Cortex_P10_TCTCATATCATGCAAC	0	AACCCAAAGATACGAT-1	2	Cortex_P10_CTTAACTTCTCACATT	0
AACCCAAGTCTCGGGT-1	13	Cortex_P10_CATGGCGAGAACTCGG	0	AACCCAAGTCTCGGGT-1	13	Cortex_P10_TTCCCAGAGTGGGCTA	0
AACCCAATCAACGCTA-1	6	Cortex_P10_CTTAACTTCTAACCGA	0	AACCCAATCAACGCTA-1	6	Cortex_P10_CAACCTCTCGAGCCCA	0
AACCTGATCGTCTAAG-1	0	Cortex_P10_TGCCCTAAGACTGTAA	0	AACCTGATCGTCTAAG-1	0	Cortex_P10_GCGCCAATCACCCTCA	2
AACGAAACACACACTA-1	7	Cortex_P10_CCTTCCCCAGGGTATG	0	AACGAAACACACACTA-1	7	Cortex_P10_CGTAGGCAGATCTGCT	0
AACGAAAGTAGGAAAG-1	3	Cortex_P10_CCAATCCGTACATCCA	0	AACGAAAGTAGGAAAG-1	3	Cortex_P10_CAACTAGTCTAAGCCA	0
AACGAAAGTCTCCCTA-1	2	Cortex_P10_GTCTTCGTCACTTACT	1	AACGAAAGTCTCCCTA-1	2	Cortex_P10_CAAGTTGTCGTACCGG	0
AACGGGACAAACCACT-1	0	Cortex_P10_ATGGGAGTCTGGTATG	0	AACGGGACAAACCACT-1	0	Cortex_P10_ACGGAGACAGCTGCAC	1
AACTTCTAGTTCCTGA-1	3	Cortex_P10_GGGTCTGCATTTCAGG	0	AACTTCTAGTTCCTGA-1	3	Cortex_P10_ACGGCCATCCATGAGT	0
AACTTCTGTCAACCAT-1	2	Cortex_P10_ACTTGTTTCCCTAACC	1	AACTTCTGTCAACCAT-1	2	Cortex_P10_CTTAGGACAATGGAAT	0
AACTTCTTCTTACGTT-1	6	Cortex_P10_CAGCAGCGTCCCGACA	1	AACTTCTTCTTACGTT-1	6	Cortex_P10_CATTCGCAGACAGGCT	0
AAGAACACAGCAGTTT-1	1	Cortex_P10_TCTGGAAGTCCAACTA	1	AAGAACACAGCAGTTT-1	1	Cortex_P10_TCACAAGAGCAAATCA	0
AAGACAATCGCTGTCT-1	5	Cortex_P10_GGGTTGCCAGCTCGAC	1	AAGACAATCGCTGTCT-1	5	Cortex_P10_CTGATAGCAAGGACTG	0
AAGACAATCTAGTTCT-1	5	Cortex_P10_TAGAGCTAGAAAGTGG	1	AAGACAATCTAGTTCT-1	5	Cortex_P10_GACCAATCAATGTTGC	0
AAGACTCGTGTTTGCA-1	4	Cortex_P10_TTGGAACAGAGATGAG	1	AAGACTCGTGTTTGCA-1	4	Cortex_P10_CGCTATCAGACAGAGA	0
AAGATAGAGTAGTCCT-1	3	Cortex_P10_CCTTCCCCACGAAACG	0	AAGATAGAGTAGTCCT-1	3	Cortex_P10_ATCATCTGTGCTAGCC	0
AAGATAGGTCACCCTT-1	0	Cortex_P10_CTGCCTAAGGCCCTCA	1	AAGATAGGTCACCCTT-1	0	Cortex_P10_ATCACGAGTCTGATTG	1
AAGCATCAGTAGGAAG-1	1	Cortex_P10_AACTCCCAGCTACCTA	0	AAGCATCAGTAGGAAG-1	1	Cortex_P10_TCCCGATCAAACGTGG	0
AAGCATCCATGCTGCG-1	12	Cortex_P10_CCATGTCAGATGCCTT	1	AAGCATCCATGCTGCG-1	12	Cortex_P10_AGTGGGATCTTGTTTG	0
AAGCGAGCAAGGTCGA-1	10	Cortex_P10_GACCAATGTCGCCATG	0	AAGCGAGCAAGGTCGA-1	10	Cortex_P10_CACCACTAGCCCAGCT	0
AAGCGAGCATCAGCTA-1	30	Cortex_P10_GGCTGGTGTCAAAGCG	0	AAGCGAGCATCAGCTA-1	30	Cortex_P10_TGAAAGAGTAGCTTGT	0
AAGCGTTCAAAGGCTG-1	21	Cortex_P10_ACGGGCTCAAACAACA	0	AAGCGTTCAAAGGCTG-1	21	Cortex_P10_AAGGAGCGTTTGGCGC	1
AAGCGTTTCATGAAAG-1	1	Cortex_P10_GATCAGTGTCAACTGT	2	AAGCGTTTCATGAAAG-1	1	Cortex_P10_GTACTTTAGAGTACCG	0
AAGGAATAGCCGGATA-1	0	Cortex_P10_CGTCCATGTGCAACGA	0	AAGGAATAGCCGGATA-1	0	Cortex_P10_GACGTTACACAGGTTT	0
AAGGAATCAGTCAGTT-1	0	Cortex_P10_AACTCAGAGACAAGCC	3	AAGGAATCAGTCAGTT-1	0	Cortex_P10_ACGGCCAGTACAAGTA	0
AAGGAATGTTTAGACC-1	5	Cortex_P10_TGGCTGGCATCGGACC	2	AAGGAATGTTTAGACC-1	5	Cortex_P10_AGCGTATTCCCATTAT	0
AAGGAATTCTTGTGCC-1	8	Cortex_P10_AAGGCAGGTACAGACG	1	AAGGAATTCTTGTGCC-1	8	Cortex_P10_CCTACCACAGATGGCA	0
AAGGTAACAGATCATC-1	16	Cortex_P10_AGAGTGGCACATGGGA	3	AAGGTAACAGATCATC-1	16	Cortex_P10_CAGTCCTAGCATGGCA	0
AAGTACCAGTCCGCGT-1	2	Cortex_P10_GACGTTATCCTATGTT	0	AAGTACCAGTCCGCGT-1	2	Cortex_P10_TACGGATGTATCTGCA	0
AAGTACCCAGCATACT-1	15	Cortex_P10_CTAGAGTAGTGGTAGC	0	AAGTACCCAGCATACT-1	15	Cortex_P10_GAGCAGACATCAGTCA	0
AAGTACCGTACAAGCG-1	5	Cortex_P10_CCCAATCTCATAGCAC	0	AAGTACCGTACAAGCG-1	5	Cortex_P10_ATTACTCAGTCCATAC	0
AAGTGAAAGAAACCCG-1	4	Cortex_P10_CCAATCCAGGTCATCT	0	AAGTGAAAGAAACCCG-1	4	Cortex_P10_GATTCAGCATGGAATA	0
AAGTGAATCTAGAACC-1	1	Cortex_P10_ACATACGTCTCTTGAT	0	AAGTGAATCTAGAACC-1	1	Cortex_P10_GTTACAGCAGCTGTAT	0
AATAGAGAGTCAGGGT-1	4	Cortex_P10_TGGTTAGAGCCATCGC	0	AATAGAGAGTCAGGGT-1	4	Cortex_P10_TGGCTGGGTCTCACCT	0
AATCGTGCAGGATGAC-1	5	Cortex_P10_TCGTACCGTCAAAGAT	0	AATCGTGCAGGATGAC-1	5	Cortex_P10_AACGTTGAGTCCATAC	0
AATCGTGTCACTAGCA-1	5	Cortex_P10_CAACCAAAGGGCTCTC	0	AATCGTGTCACTAGCA-1	5	Cortex_P10_CAGGTGCAGCTGATAA	0
AATGACCTCAAGTCTG-1	5	Cortex_P10_CATCAAGCATCAGTAC	1	AATGACCTCAAGTCTG-1	5	Cortex_P10_CAGATCAGTATCACCA	0
AATGCCACAATCGCCG-1	9	Cortex_P10_TCACGAATCTGGAGCC	0	AATGCCACAATCGCCG-1	9	Cortex_P10_GACTACACACATAACC	0
AATGCCACAGACACCC-1	5	Cortex_P10_CGGCTAGCACGACTCG	0	AATGCCACAGACACCC-1	5	Cortex_P10_GATCGCGAGAGTGAGA	0
AATGCCACATCGGAGA-1	0	Cortex_P10_GATCAGTGTTCCGTCT	0	AATGCCACATCGGAGA-1	0	Cortex_P10_CATATTCGTCAAACTC	0
AATGCCACATGACAAA-1	9	Cortex_P10_GCGCAACCACCGAATT	1	AATGCCACATGACAAA-1	9	Cortex_P10_TTGGCAAAGTGTACTC	0
AATGCCAGTCACTGAT-1	3	Cortex_P10_GCATGCGAGAGTAATC	0	AATGCCAGTCACTGAT-1	3	Cortex_P10_GACGTGCCATGCGCAC	0
AATGCCATCCATTCAT-1	3	Cortex_P10_GGGCATCAGTCGAGTG	0	AATGCCATCCATTCAT-1	3	Cortex_P10_TGACTAGTCTCCAGGG	0
AATGCCATCCTACAAG-1	11	Cortex_P10_ACTTACTCAGAGCCAA	0	AATGCCATCCTACAAG-1	11	Cortex_P10_ACTATCTCATGCCTTC	0
AATGGCTAGCGTGAAC-1	0	Cortex_P10_TGCGCAGCAGCTGCAC	1	AATGGCTAGCGTGAAC-1	0	Cortex_P10_GTTTCTACATGCCTTC	0
AATGGCTCAGCAATTC-1	11	Cortex_P10_CTGATAGAGGTGTTAA	2	AATGGCTCAGCAATTC-1	11	Cortex_P10_AGGTCATCAAGAGGCT	0
AATGGCTGTCGCACGT-1	5	Cortex_P10_TTAGGACCAGCCTTTC	0	AATGGCTGTCGCACGT-1	5	Cortex_P10_GCGAGAAGTACAGTTC	0
AATTCCTAGCGCTGCT-1	5	Cortex_P10_CTTACCGGTCATACTG	0	AATTCCTAGCGCTGCT-1	5	Cortex_P10_ACGAGCCAGCGCCTTG	0
AATTCCTCAACAGTGG-1	2	Cortex_P10_CGCTTCATCAAAGACA	0	AATTCCTCAACAGTGG-1	2	Cortex_P10_GGATGTTTCTGGTATG	0
AATTCCTCACCGCTGA-1	0	Cortex_P10_CTGTTTATCTGGTTCC	1	AATTCCTCACCGCTGA-1	0	Cortex_P10_AACACGTTCACAACGT	0
AATTCCTTCCCGATCT-1	2	Cortex_P10_AGTGGGACACCACCAG	1	AATTCCTTCCCGATCT-1	2	Cortex_P10_GTCTCGTGTCTGCAAT	0
ACAAAGAAGTGGTGAC-1	8	Cortex_P10_CGCTGGATCCGTTGCT	0	ACAAAGAAGTGGTGAC-1	8	Cortex_P10_TGGGAAGGTCCATGAT	0
ACAAAGATCGTGGGAA-1	1	Cortex_P10_TTGGAACAGGTGGGTT	0	ACAAAGATCGTGGGAA-1	1	Cortex_P10_TAGAGCTAGTAGTGCG	0
ACAACCACACTTGGCG-1	7	Cortex_P10_CATATTCGTTCGCTAA	0	ACAACCACACTTGGCG-1	7	Cortex_P10_GACTGCGTCATTTGGG	0
ACAACCATCGCTGACG-1	0	Cortex_P10_TCTTTCCTCTGCTGTC	2	ACAACCATCGCTGACG-1	0	Cortex_P10_CGGCTAGAGAGGTTGC	0
ACACAGTCAATTTCCT-1	2	Cortex_P10_ATCGAGTCACACATGT	0	ACACAGTCAATTTCCT-1	2	Cortex_P10_ACCGTAACAGTGGGAT	0
ACACCAAAGATTGAGT-1	10	Cortex_P10_GACCTGGTCAACGAAA	0	ACACCAAAGATTGAGT-1	10	Cortex_P10_TCAGCTCCATCCGGGT	0
ACACCAAAGTGATAGT-1	1	Cortex_P10_AGAGTGGGTAGATTAG	2	ACACCAAAGTGATAGT-1	1	Cortex_P10_GTTCATTCAAGTTAAG	0
ACACCAACAGAGCGTA-1	14	Cortex_P10_CGTAGCGTCCGCAAGC	0	ACACCAACAGAGCGTA-1	14	Cortex_P10_CCTATTATCATCATTC	0
ACACTGAAGTTCATCG-1	1	Cortex_P10_CCATGTCTCACGGTTA	0	ACACTGAAGTTCATCG-1	1	Cortex_P10_GTTCTCGCATCACGTA	0
ACACTGACAACAGAGC-1	1	Cortex_P10_CCATGTCGTTTAGCTG	2	ACACTGACAACAGAGC-1	1	Cortex_P10_CGATGTATCAGTTAGC	0
ACAGAAACATATGAAG-1	3	Cortex_P10_CTCGTACGTCTTGCGG	2	ACAGAAACATATGAAG-1	3	Cortex_P10_GCGCGATGTCCAGTTA	0
ACAGAAAGTTCACCGG-1	1	Cortex_P10_CACCAGGTCTCTTATG	0	ACAGAAAGTTCACCGG-1	1	Cortex_P10_ACGTCAAGTAGAAGGA	0
ACAGAAATCGGACTTA-1	7	Cortex_P10_GTGTGCGGTCGCCATG	0	ACAGAAATCGGACTTA-1	7	Cortex_P10_ATTACTCCAGTAACGG	0
ACAGAAATCTTCGGAA-1	2	Cortex_P10_GCAGTTAGTGGCGAAT	0	ACAGAAATCTTCGGAA-1	2	Cortex_P10_TAGGCATGTACAGACG	0
ACAGCCGCATAGGAGC-1	4	Cortex_P10_TGCCCTACAATAGCAA	0	ACAGCCGCATAGGAGC-1	4	Cortex_P10_TTTATGCCAGGTCTCG	0
ACAGCCGTCAGATTGC-1	1	Cortex_P10_CAACCAACATCCGGGT	1	ACAGCCGTCAGATTGC-1	1	Cortex_P10_GGACGTCAGATGTGGC	0
ACAGGGAAGCGAGTCA-1	2	Cortex_P10_TGGGCGTAGGAGCGAG	0	ACAGGGAAGCGAGTCA-1	2	Cortex_P10_ACACCAACAGCTCCGA	0
ACATCCCCATATAGCC-1	0	Cortex_P10_AGTGAGGCATGGTAGG	0	ACATCCCCATATAGCC-1	0	Cortex_P10_TACGGTATCTTTACAC	0
ACATGCAAGCATCCCG-1	2	Cortex_P10_ACGGGTCTCGGATGGA	1	ACATGCAAGCATCCCG-1	2	Cortex_P10_CGTAGCGGTACCGGCT	0
ACATGCAGTTGTGTAC-1	3	Cortex_P10_TGAGGGAGTACCGTAT	1	ACATGCAGTTGTGTAC-1	3	Cortex_P10_CCGTGGACAAAGAATC	0
ACATGCATCTTCTGGC-1	16	Cortex_P10_TTAGTTCGTGATAAAC	0	ACATGCATCTTCTGGC-1	16	Cortex_P10_GAAACTCAGAGTCGGT	0
ACATTTCAGTGAGTGC-1	2	Cortex_P10_CAAGAAACATGTAAGA	0	ACATTTCAGTGAGTGC-1	2	Cortex_P10_GATCAGTGTGTGGTTT	0
ACATTTCGTCTACGTA-1	3	Cortex_P10_TGAGAGGTCACGCGGT	0	ACATTTCGTCTACGTA-1	3	Cortex_P10_GGACAAGGTTTCCACC	0
ACATTTCGTTGGGCCT-1	5	Cortex_P10_CCACTACTCCTATGTT	0	ACATTTCGTTGGGCCT-1	5	Cortex_P10_CACAGTAAGAGTGAGA	0
ACATTTCTCTGAGGCC-1	1	Cortex_P10_CTGAAACCACGGATAG	0	ACATTTCTCTGAGGCC-1	1	Cortex_P10_CAGAGAGAGAAACCTA	0
ACCAAACCAATGTTGC-1	13	Cortex_P10_CAGTCCTTCCTGCAGG	0	ACCAAACCAATGTTGC-1	13	Cortex_P10_ACGCCGACACGTCTCT	0
ACCAAACTCCCTTGTG-1	3	Cortex_P10_ATGTGTGCATATGCTG	0	ACCAAACTCCCTTGTG-1	3	Cortex_P10_CTCGGGAAGGTGCAAC	0
ACCAAACTCTGTGCAA-1	3	Cortex_P10_GATCTAGAGGTTACCT	1	ACCAAACTCTGTGCAA-1	3	Cortex_P10_GACAGAGAGGCACATG	0
ACCAACATCAATCAGC-1	5	Cortex_P10_CGAATGTTCTCTGAGA	1	ACCAACATCAATCAGC-1	5	Cortex_P10_CTAATGGTCGCAGGCT	0
ACCAACATCTCGTCGT-1	0	Cortex_P10_CGATGGCGTCAGAGGT	1	ACCAACATCTCGTCGT-1	0	Cortex_P10_TGACAACCAAGTCTAC	1
ACCACAAAGTATGACA-1	8	Cortex_P10_GCATGTATCGGCGCAT	2	ACCACAAAGTATGACA-1	8	Cortex_P10_TAAACCGTCTCGCTTG	0
ACCACAAGTGGTCTGC-1	27	Cortex_P10_GTACTCCTCCTTTACA	1	ACCACAAGTGGTCTGC-1	27	Cortex_P10_TATTACCGTGTCCTCT	0
ACCACAAGTGTTCATG-1	1	Cortex_P10_CGCTTCATCCTAGAAC	0	ACCACAAGTGTTCATG-1	1	Cortex_P10_AGAATAGAGGTAAACT	0
ACCATTTCAAATAAGC-1	3	Cortex_P10_TAAACCGAGAAACCAT	0	ACCATTTCAAATAAGC-1	3	Cortex_P10_GTAACGTAGTGCTGCC	0
ACCCTTGAGGGCAGGA-1	1	Cortex_P10_GATCTAGCACCAGCAC	0	ACCCTTGAGGGCAGGA-1	1	Cortex_P10_GGCAATTTCCCTAACC	0
ACCCTTGAGTTCATGC-1	4	Cortex_P10_CATCAGACACATTAGC	0	ACCCTTGAGTTCATGC-1	4	Cortex_P10_CAGAGAGCACATTCGA	0
ACCCTTGCACTAACCA-1	0	Cortex_P10_TGTCCCAGTAGAGTGC	0	ACCCTTGCACTAACCA-1	0	Cortex_P10_CTTACCGTCTGCTGCT	0
ACCCTTGTCGGTCTGG-1	13	Cortex_P10_TCGAGGCAGGCGTACA	2	ACCCTTGTCGGTCTGG-1	13	Cortex_P10_CCAATCCCATAGACTC	0
ACCGTTCAGACATAGT-1	0	Cortex_P10_GTCACGGTCGCACTCT	0	ACCGTTCAGACATAGT-1	0	Cortex_P10_TTAGGACAGGTGCTTT	1
ACCGTTCGTAAGCGGT-1	0	Cortex_P10_GCAAACTGTTTAAGCC	1	ACCGTTCGTAAGCGGT-1	0	Cortex_P10_GGCCGATGTCATACTG	0
ACCTACCAGCCTCATA-1	1	Cortex_P10_CTGTTTAGTTTGTGTG	0	ACCTACCAGCCTCATA-1	1	Cortex_P10_ATCGAGTTCCGTAGTA	0
ACCTGAAAGTCCCAGC-1	9	Cortex_P10_TTAGGCATCAAACCGT	1	ACCTGAAAGTCCCAGC-1	9	Cortex_P10_CGTTAGACACTTACGA	0
ACCTGAAGTAACCAGG-1	6	Cortex_P10_GTCATTTCACGAAATA	1	ACCTGAAGTAACCAGG-1	6	Cortex_P10_CTTGGCTCACCCAGTG	0
ACCTGAAGTTGAGTCT-1	13	Cortex_P10_GACGCGTCAGACTCGC	0	ACCTGAAGTTGAGTCT-1	13	Cortex_P10_AGAGTGGCAAGGACAC	0
ACCTGTCAGGAAAGGT-1	3	Cortex_P10_TACACGATCTTCGAGA	1	ACCTGTCAGGAAAGGT-1	3	Cortex_P10_TTGGCAATCGCCAGCA	1
ACGATCAAGCCGATCC-1	1	Cortex_P10_GGGTTGCCATGGATGG	0	ACGATCAAGCCGATCC-1	1	Cortex_P10_ACACCGGTCGTCCGTT	0
ACGATCAGTACGAAAT-1	0	Cortex_P10_CACACAATCAACGGGA	0	ACGATCAGTACGAAAT-1	0	Cortex_P10_CCTCAGTTCGGAGCAA	0
ACGATGTAGTATTAGG-1	4	Cortex_P10_CATATTCTCGGTGTTA	3	ACGATGTAGTATTAGG-1	4	Cortex_P10_CTCGTACTCTAACGGT	0
ACGATGTGTACGAGCA-1	4	Cortex_P10_CCTATTATCTGGTATG	1	ACGATGTGTACGAGCA-1	4	Cortex_P10_TTAACTCAGGCGTACA	1
ACGGAAGCAAGACTGG-1	6	Cortex_P10_ATAAGAGAGCATCATC	0	ACGGAAGCAAGACTGG-1	6	Cortex_P10_TAAGAGACACACCGCA	0
ACGGAAGTCCAGCAAT-1	5	Cortex_P10_GGAGCAATCCGTCAAA	0	ACGGAAGTCCAGCAAT-1	5	Cortex_P10_AAGGCAGTCTATCGCC	0
ACGGGTCTCCGTATGA-1	4	Cortex_P10_TTTGGTTAGCCGGTAA	1	ACGGGTCTCCGTATGA-1	4	Cortex_P10_GACGCGTGTAATAGCA	0
ACGGTCGGTAGAGTTA-1	0	Cortex_P10_GTGAAGGCACCTATCC	0	ACGGTCGGTAGAGTTA-1	0	Cortex_P10_TACTCATGTTTGACTG	0
ACGGTCGGTTAGGCCC-1	2	Cortex_P10_GACGTGCAGTCATGCT	0	ACGGTCGGTTAGGCCC-1	2	Cortex_P10_GAAACTCCAGTCAGCC	0
ACGGTCGGTTCACGAT-1	1	Cortex_P10_AGTCTTTGTTCAGGCC	0	ACGGTCGGTTCACGAT-1	1	Cortex_P10_CGGAGTCTCAGCCTAA	0
ACGGTCGGTTGAATCC-1	2	Cortex_P10_TCCACACTCGCATGAT	0	ACGGTCGGTTGAATCC-1	2	Cortex_P10_TACACGATCGCCAGCA	0
ACGTAACAGTGTAGTA-1	1	Cortex_P10_AGATTGCCATATGGTC	1	ACGTAACAGTGTAGTA-1	1	Cortex_P10_TGCTGCTAGGCACATG	0
ACGTAACGTGCGACAA-1	0	Cortex_P10_ACTGCTCAGCTGTCTA	0	ACGTAACGTGCGACAA-1	0	Cortex_P10_ACATACGTCTTGCAAG	0
ACGTACAGTATCTCGA-1	0	Cortex_P10_AGCGGTCTCCTTTACA	0	ACGTACAGTATCTCGA-1	0	Cortex_P10_TGACTTTCAGCTATTG	0
ACGTTCCGTCGAGTGA-1	6	Cortex_P10_TACCTTAGTGCCTGCA	0	ACGTTCCGTCGAGTGA-1	6	Cortex_P10_GGTGAAGTCTAACTGG	0
ACTACGACAAACTAGA-1	0	Cortex_P10_GGACAGACATGTCGAT	0	ACTACGACAAACTAGA-1	0	Cortex_P10_GACAGAGTCGTTGCCT	0
ACTACGACAAGAATGT-1	10	Cortex_P10_CTACCCATCTGCAGTA	0	ACTACGACAAGAATGT-1	10	Cortex_P10_GCAAACTTCAAGGTAA	1
ACTATGGAGGCTCCCA-1	6	Cortex_P10_AGGGTGACATGTCTCC	0	ACTATGGAGGCTCCCA-1	6	Cortex_P10_GTAACTGCATATGCTG	0
ACTATGGAGGGCGAAG-1	11	Cortex_P10_TCTCATAGTATATCCG	0	ACTATGGAGGGCGAAG-1	11	Cortex_P10_GCACTCTTCACCAGGC	0
ACTCCCAAGTTGCGCC-1	25	Cortex_P10_CGTCACTAGAACAATC	0	ACTCCCAAGTTGCGCC-1	25	Cortex_P10_AGACGTTAGTTACGGG	0
ACTCCCAGTCACCACG-1	6	Cortex_P10_GTAGGCCGTTATCACG	0	ACTCCCAGTCACCACG-1	6	Cortex_P10_GTACTCCAGACGCTTT	0
ACTCCCAGTTAAGACA-1	2	Cortex_P10_CCTATTAGTATGAAAC	0	ACTCCCAGTTAAGACA-1	2	Cortex_P10_GGGCACTTCCTCAACC	0
ACTCCCATCCCAAGTA-1	8	Cortex_P10_TACTCGCAGAGCTTCT	0	ACTCCCATCCCAAGTA-1	8	Cortex_P10_CCCAGTTAGTAGGTGC	0
ACTCCCATCCGAGTGC-1	1	Cortex_P10_CACAGTAAGCGATGAC	1	ACTCCCATCCGAGTGC-1	1	Cortex_P10_TTAGTTCTCCTGCTTG	0
ACTCTCGTCAGACATC-1	0	Cortex_P10_CACTCCAAGTGGTCCC	0	ACTCTCGTCAGACATC-1	0	Cortex_P10_ACATACGTCGGAGCAA	0
ACTCTCGTCGCCTCTA-1	4	Cortex_P10_CAGCCGACAATGACCT	0	ACTCTCGTCGCCTCTA-1	4	Cortex_P10_GACGTGCTCGTTGACA	0
ACTGCAAAGACATACA-1	9	Cortex_P10_GAACCTAAGGAGTTGC	1	ACTGCAAAGACATACA-1	9	Cortex_P10_AAACCTGCAAAGGTGC	0
ACTGCAAAGGTCCGAA-1	9	Cortex_P10_GTCTCGTCACTTGGAT	2	ACTGCAAAGGTCCGAA-1	9	Cortex_P10_AGCTCTCAGCCAACAG	0
ACTGCAACAATTGAGA-1	10	Cortex_P10_AGCTTGACACTGAAGG	1	ACTGCAACAATTGAGA-1	10	Cortex_P10_GACAGAGGTGAAATCA	0
ACTGTCCCAACGACAG-1	0	Cortex_P10_CGTGAGCAGCTGAACG	0	ACTGTCCCAACGACAG-1	0	Cortex_P10_ACCAGTACACCGCTAG	0
ACTTATCAGGCTTCCG-1	16	Cortex_P10_ACCTTTAAGGTACTCT	0	ACTTATCAGGCTTCCG-1	16	Cortex_P10_ACTGAACCAAACCCAT	0
ACTTCCGGTGGCTTGC-1	1	Cortex_P10_GGAAAGCAGGCCGAAT	2	ACTTCCGGTGGCTTGC-1	1	Cortex_P10_GGACATTCAGAGCCAA	0
ACTTCGCGTGACGTCC-1	1	Cortex_P10_AGCTCTCTCCTAGTGA	1	ACTTCGCGTGACGTCC-1	1	Cortex_P10_GTCTTCGCAAGTCTGT	0
ACTTTCACACCTGATA-1	10	Cortex_P10_CCTAGCTAGAATTCCC	0	ACTTTCACACCTGATA-1	10	Cortex_P10_CTCGTCATCCTAGAAC	0
ACTTTGTCACAGTGTT-1	0	Cortex_P10_CGTGTAAGTCGGCATC	1	ACTTTGTCACAGTGTT-1	0	Cortex_P10_AGTCTTTTCAAGAAGT	0
ACTTTGTTCGCTCCTA-1	0	Cortex_P10_CCTACACAGTGAAGTT	0	ACTTTGTTCGCTCCTA-1	0	Cortex_P10_TTCGGTCAGAGAACAG	0
AGAAATGAGAATCGTA-1	0	Cortex_P10_CCTTCCCGTCATATGC	1	AGAAATGAGAATCGTA-1	0	Cortex_P10_TGCGGGTAGTTACGGG	0
AGAAATGAGAGTTGAT-1	1	Cortex_P10_GCCTCTACAATCTGCA	2	AGAAATGAGAGTTGAT-1	1	Cortex_P10_GTTACAGTCTTGCAAG	0
AGAAATGGTTGACTAC-1	9	Cortex_P10_TATCTCATCACAAACC	0	AGAAATGGTTGACTAC-1	9	Cortex_P10_GGGAATGCACGAAGCA	0
AGAACAATCCGATAGT-1	4	Cortex_P10_GACACGCTCCGAACGC	0	AGAACAATCCGATAGT-1	4	Cortex_P10_GACCTGGTCACGACTA	0
AGAAGCGGTATCGCAT-1	2	Cortex_P10_GCGCCAACACCAGTTA	0	AGAAGCGGTATCGCAT-1	2	Cortex_P10_GAACGGAAGCAGGTCA	0
AGAAGCGTCCTCACCA-1	5	Cortex_P10_CACTCCATCCTTCAAT	0	AGAAGCGTCCTCACCA-1	5	Cortex_P10_AGGGAGTGTCCAGTTA	0
AGAAGTAAGGGATCGT-1	9	Cortex_P10_GGAATAATCAGAAATG	1	AGAAGTAAGGGATCGT-1	9	Cortex_P10_TATGCCCTCAGCACAT	0
AGAAGTATCTCGGTCT-1	5	Cortex_P10_ATGGGAGTCAGTCCCT	1	AGAAGTATCTCGGTCT-1	5	Cortex_P10_GCATGTATCGGCCGAT	0
AGACAAACATGCACTA-1	4	Cortex_P10_TCGTAGATCTGTCCGT	0	AGACAAACATGCACTA-1	4	Cortex_P10_TAAACCGCATCGATTG	0
AGACACTAGCTGAGTG-1	8	Cortex_P10_CGGACGTTCTCTGAGA	1	AGACACTAGCTGAGTG-1	8	Cortex_P10_TGGTTCCAGATGTTAG	0
AGACACTCAACAAAGT-1	9	Cortex_P10_CTCGAGGGTACAGACG	0	AGACACTCAACAAAGT-1	9	Cortex_P10_GACTAACCAATGGATA	0
AGACAGGCACCTCTAC-1	9	Cortex_P10_CGAACATCAAGCGAGT	0	AGACAGGCACCTCTAC-1	9	Cortex_P10_CGTTAGAGTTGCGCAC	0
AGACAGGGTCACTCTC-1	23	Cortex_P10_TTTCCTCGTAAATGAC	3	AGACAGGGTCACTCTC-1	23	Cortex_P10_GTGCGGTAGGTAAACT	0
AGACCATGTAGCGTTT-1	4	Cortex_P10_GGGTTGCCACGAGAGT	0	AGACCATGTAGCGTTT-1	4	Cortex_P10_GATGAAAGTCGTCTTC	0
AGACCATGTTCCGTTC-1	2	Cortex_P10_GTGCGGTCAATGGACG	0	AGACCATGTTCCGTTC-1	2	Cortex_P10_CATCAGAAGTGGGTTG	0
AGACCATTCGATCCAA-1	6	Cortex_P10_CGGACGTCACGAAACG	1	AGACCATTCGATCCAA-1	6	Cortex_P10_CTAGCCTGTGCGAAAC	0
AGACCCGCAGGAATCG-1	8	Cortex_P10_TTGTAGGAGCATGGCA	0	AGACCCGCAGGAATCG-1	8	Cortex_P10_TGTCCCATCGGCCGAT	0
AGACCCGGTAGCGCTC-1	3	Cortex_P10_CGTCACTGTCTGATCA	0	AGACCCGGTAGCGCTC-1	3	Cortex_P10_GGACAAGGTGGTGTAG	0
AGACCCGGTGTTGATC-1	1	Cortex_P10_TGATTTCAGCCACGCT	2	AGACCCGGTGTTGATC-1	1	Cortex_P10_CGTCACTCACCTCGTT	0
AGACTCAAGACGAGCT-1	4	Cortex_P10_ATGGGAGTCCTTGACC	0	AGACTCAAGACGAGCT-1	4	Cortex_P10_AGAGCGAAGGACATTA	0
AGACTCAGTTCAGCTA-1	3	Cortex_P10_GCCTCTACAATGAATG	1	AGACTCAGTTCAGCTA-1	3	Cortex_P10_CCACGGAGTCGTTGTA	0
AGAGAATAGTTTGGCT-1	2	Cortex_P10_CTTTGCGCACATTCGA	1	AGAGAATAGTTTGGCT-1	2	Cortex_P10_TGACTAGTCAGCAACT	1
AGAGAATTCCCGTTCA-1	1	Cortex_P10_CGGACGTGTACTCAAC	0	AGAGAATTCCCGTTCA-1	1	Cortex_P10_ACATCAGTCATGGTCA	0
AGAGAATTCTCTCCGA-1	1	Cortex_P10_GCATGCGCAGACTCGC	0	AGAGAATTCTCTCCGA-1	1	Cortex_P10_TGTGTTTAGGATGGAA	0
AGAGAGCAGATGCTGG-1	2	Cortex_P10_CTGATCCAGAGACGAA	0	AGAGAGCAGATGCTGG-1	2	Cortex_P10_AAGTCTGAGTCGATAA	0
AGAGCCCCACCCTATC-1	9	Cortex_P10_GATTCAGCATCCGTGG	0	AGAGCCCCACCCTATC-1	9	Cortex_P10_ATCACGATCCAGAAGG	0
AGAGCCCGTATGTCCA-1	2	Cortex_P10_CGCTTCAGTAAATGAC	1	AGAGCCCGTATGTCCA-1	2	Cortex_P10_GACACGCTCGTTACAG	0
AGATAGAAGTATAACG-1	9	Cortex_P10_AACACGTGTCGCTTTC	0	AGATAGAAGTATAACG-1	9	Cortex_P10_GACCAATCATCGATTG	0
AGATAGACAGCGCGTT-1	8	Cortex_P10_CTGAAGTCATACGCTA	0	AGATAGACAGCGCGTT-1	8	Cortex_P10_TATCAGGGTGGACGAT	0
AGATAGAGTTGCTTGA-1	1	Cortex_P10_AACGTTGTCCTATGTT	1	AGATAGAGTTGCTTGA-1	1	Cortex_P10_GCTTGAAGTCAACATC	0
AGATAGATCAGTGGGA-1	6	Cortex_P10_TATGCCCAGCCTTGAT	1	AGATAGATCAGTGGGA-1	6	Cortex_P10_ATGTGTGTCACAACGT	0
AGATCCAAGTCAGCCC-1	0	Cortex_P10_TCTGGAAGTAACGTTC	0	AGATCCAAGTCAGCCC-1	0	Cortex_P10_TGAGAGGTCTCGCTTG	1
AGATGCTAGCGGGTTA-1	0	Cortex_P10_CAGCTGGTCGAATCCA	0	AGATGCTAGCGGGTTA-1	0	Cortex_P10_ATGGGAGCAGCCTGTG	0
AGCATCATCGCGAAGA-1	2	Cortex_P10_CGTCAGGTCACTTCAT	0	AGCATCATCGCGAAGA-1	2	Cortex_P10_ACGGCCAGTTCCGGCA	0
AGCCAATCACGAAGAC-1	2	Cortex_P10_CCGTACTGTACGCACC	0	AGCCAATCACGAAGAC-1	2	Cortex_P10_CGCTATCAGGAGTTTA	0
AGCCACGCAACACAAA-1	3	Cortex_P10_CGATCGGGTCCGTGAC	1	AGCCACGCAACACAAA-1	3	Cortex_P10_CACACCTAGCTAACTC	0
AGCCACGCAGTTCACA-1	1	Cortex_P10_TGACTAGCAAACGCGA	2	AGCCACGCAGTTCACA-1	1	Cortex_P10_CCACTACTCAACGCTA	0
AGCCACGGTATGAGCG-1	1	Cortex_P10_AGGTCATCATTGCGGC	1	AGCCACGGTATGAGCG-1	1	Cortex_P10_GACTACAGTGAGGGAG	0
AGCCACGGTCCAACGC-1	1	Cortex_P10_GCGGGTTGTTAGGGTG	1	AGCCACGGTCCAACGC-1	1	Cortex_P10_CCAATCCGTCCGAAGA	1
AGCCACGTCACTTATC-1	12	Cortex_P10_TATGCCCAGCTTCGCG	0	AGCCACGTCACTTATC-1	12	Cortex_P10_GTTCATTGTTCCAACA	0
AGCCACGTCGAAGAAT-1	0	Cortex_P10_CCTCTGATCACGCATA	0	AGCCACGTCGAAGAAT-1	0	Cortex_P10_TCGTAGATCAGTTAGC	0
AGCGATTGTCGTCAGC-1	3	Cortex_P10_GGCTCGAGTCTCCATC	0	AGCGATTGTCGTCAGC-1	3	Cortex_P10_GATCGATTCGGTGTTA	0
AGCGCCAGTATGACAA-1	11	Cortex_P10_TACACGACAAACCTAC	0	AGCGCCAGTATGACAA-1	11	Cortex_P10_GTACGTATCTGTGCAA	0
AGCGCCATCATGAGTC-1	7	Cortex_P10_CAGAGAGGTCTGCAAT	1	AGCGCCATCATGAGTC-1	7	Cortex_P10_TTCGGTCCAGATGGGT	1
AGCGCTGGTCGTGTTA-1	16	Cortex_P10_GATCAGTTCCTCTAGC	1	AGCGCTGGTCGTGTTA-1	16	Cortex_P10_CGATGGCGTCGAATCT	0
AGCGTATCAACCAACT-1	7	Cortex_P10_CGGAGTCAGAGATGAG	0	AGCGTATCAACCAACT-1	7	Cortex_P10_CAGGTGCCAGACACTT	0
AGCGTATGTGCTCGTG-1	3	Cortex_P10_GTTCATTGTTCGCTAA	2	AGCGTATGTGCTCGTG-1	3	Cortex_P10_CTGAAACTCTTACCGC	1
AGCGTCGGTTTACGAC-1	5	Cortex_P10_CAGCAGCTCGAGAGCA	0	AGCGTCGGTTTACGAC-1	5	Cortex_P10_GGAACTTAGTGGTCCC	0
AGCTCAACACGTAACT-1	15	Cortex_P10_CTGATAGCAACTGCGC	2	AGCTCAACACGTAACT-1	15	Cortex_P10_CAGCGACCACTTGGAT	0
AGGAAATCACGGGTAA-1	0	Cortex_P10_AGCGTATTCCCTCTTT	2	AGGAAATCACGGGTAA-1	0	Cortex_P10_GATCGCGGTGTTTGTG	0
AGGAATAAGGAACTCG-1	11	Cortex_P10_CTCTGGTTCTCTTGAT	2	AGGAATAAGGAACTCG-1	11	Cortex_P10_TAGCCGGTCATAGCAC	0
AGGACGATCGGCCAAC-1	5	Cortex_P10_AGATCTGGTTCTGAAC	0	AGGACGATCGGCCAAC-1	5	Cortex_P10_ACTGAACCAGGTGGAT	0
AGGACGATCTGGGCCA-1	4	Cortex_P10_TAGAGCTGTGATAAGT	1	AGGACGATCTGGGCCA-1	4	Cortex_P10_CACATTTTCACGCATA	1
AGGACTTTCAGATGCT-1	2	Cortex_P10_GACTACAGTAGAAAGG	1	AGGACTTTCAGATGCT-1	2	Cortex_P10_CCATGTCAGCTAACAA	0
AGGAGGTCACATACGT-1	0	Cortex_P10_ATCGAGTTCTGAGTGT	1	AGGAGGTCACATACGT-1	0	Cortex_P10_CGCTATCAGAAACCGC	0
AGGATCTAGAATTTGG-1	5	Cortex_P10_CATCCACCAAGTCTGT	0	AGGATCTAGAATTTGG-1	5	Cortex_P10_AACTTTCAGCTCAACT	0
AGGATCTAGATCCGAG-1	21	Cortex_P10_GATCGATTCCTCAATT	0	AGGATCTAGATCCGAG-1	21	Cortex_P10_AGGGTGACACGTTGGC	0
AGGCTGCCACGAAGAC-1	4	Cortex_P10_TTCGGTCCATAGTAAG	0	AGGCTGCCACGAAGAC-1	4	Cortex_P10_ATCATGGAGACGCTTT	0
AGGCTGCGTCAGTCCG-1	14	Cortex_P10_TACCTTAGTGTCGCTG	0	AGGCTGCGTCAGTCCG-1	14	Cortex_P10_CTCGTACGTCAAAGCG	0
AGGGAGTAGGTTGAGC-1	1	Cortex_P10_CCTCAGTGTAAGGGCT	0	AGGGAGTAGGTTGAGC-1	1	Cortex_P10_ATCCACCGTCCGAAGA	0
AGGGAGTAGTTGGAAT-1	1	Cortex_P10_CTCATTAGTCCAGTGC	0	AGGGAGTAGTTGGAAT-1	1	Cortex_P10_GGCCGATAGAGAGCTC	0
AGGGAGTGTACGAGCA-1	3	Cortex_P10_TGCGCAGTCCACGTGG	0	AGGGAGTGTACGAGCA-1	3	Cortex_P10_GTCTCGTGTGCAGGTA	0
AGGGCCTAGAATCGCG-1	7	Cortex_P10_CGATTGAGTGCTAGCC	0	AGGGCCTAGAATCGCG-1	7	Cortex_P10_CCTACACAGGTAGCTG	0
AGGGCCTTCTCCGCAT-1	7	Cortex_P10_TCGCGTTGTCACACGC	0	AGGGCCTTCTCCGCAT-1	7	Cortex_P10_AGCCTAATCGACGGAA	0
AGGGCTCGTGGACTAG-1	2	Cortex_P10_AGATCTGCAAGAGTCG	0	AGGGCTCGTGGACTAG-1	2	Cortex_P10_TACTTGTCAGCGTCCA	0
AGGGTCCAGAGCTGAC-1	4	Cortex_P10_TTAACTCTCAGGCAAG	0	AGGGTCCAGAGCTGAC-1	4	Cortex_P10_GTACTCCCACATTAGC	0
AGGGTCCAGTGATAGT-1	0	Cortex_P10_GAATGAAGTTTCGCTC	2	AGGGTCCAGTGATAGT-1	0	Cortex_P10_CATGCCTCATCACGAT	0
AGGGTCCGTGCCGAAA-1	6	Cortex_P10_ACCTTTAGTAGTGAAT	1	AGGGTCCGTGCCGAAA-1	6	Cortex_P10_CGAATGTGTCTACCTC	0
AGGGTTTGTTTACTTC-1	7	Cortex_P10_AGCGTCGCAGACGCCT	0	AGGGTTTGTTTACTTC-1	7	Cortex_P10_TAGAGCTAGGTTCCTA	0
AGGTAGGAGATGCCGA-1	3	Cortex_P10_CTAGCCTGTGTCAATC	0	AGGTAGGAGATGCCGA-1	3	Cortex_P10_TTGGAACCAGTGGAGT	0
AGGTAGGCAAATTGCC-1	0	Cortex_P10_ATAAGAGCAGCCTGTG	0	AGGTAGGCAAATTGCC-1	0	Cortex_P10_GCATACAGTGCGGTAA	0
AGGTCATGTCTTCTAT-1	15	Cortex_P10_ACCAGTACACCATGTA	0	AGGTCATGTCTTCTAT-1	15	Cortex_P10_CGCGGTAAGGAGCGAG	0
AGGTCATTCAAGGAGC-1	2	Cortex_P10_ACCCACTGTAGAGTGC	0	AGGTCATTCAAGGAGC-1	2	Cortex_P10_GGGAGATTCGTTACAG	0
AGGTCATTCGCTCTAC-1	3	Cortex_P10_CGTCAGGGTGGCAAAC	1	AGGTCATTCGCTCTAC-1	3	Cortex_P10_ACACCCTGTCCGTTAA	0
AGGTCTAAGCTTAGTC-1	0	Cortex_P10_TGCTACCTCGCATGGC	0	AGGTCTAAGCTTAGTC-1	0	Cortex_P10_CGGAGTCAGCCAGTAG	0
AGGTCTAAGTGGTGAC-1	5	Cortex_P10_TTCGAAGGTTATCGGT	0	AGGTCTAAGTGGTGAC-1	5	Cortex_P10_TGCCCTATCCCGACTT	0
AGGTCTAGTGGGACAT-1	0	Cortex_P10_CGTCTACCAGGCTGAA	0	AGGTCTAGTGGGACAT-1	0	Cortex_P10_CAGATCACAGTTAACC	0
AGGTGTTTCCATCTCG-1	0	Cortex_P10_CTTGGCTTCTGTCTCG	0	AGGTGTTTCCATCTCG-1	0	Cortex_P10_ATCATCTAGAAGGTTT	0
AGGTGTTTCCGAGATT-1	0	Cortex_P10_CATCCACCACGACTCG	1	AGGTGTTTCCGAGATT-1	0	Cortex_P10_TTCTCCTAGTACGACG	0
AGGTTGTAGTACTGGG-1	1	Cortex_P10_ACGGGTCAGCACACAG	0	AGGTTGTAGTACTGGG-1	1	Cortex_P10_GACACGCAGGGTATCG	0
AGGTTGTGTACAAACA-1	0	Cortex_P10_CACATTTAGGGATGGG	0	AGGTTGTGTACAAACA-1	0	Cortex_P10_CACATAGGTAGCTTGT	0
AGGTTGTTCTGAGAGG-1	0	Cortex_P10_ATCTACTAGTGTTGAA	0	AGGTTGTTCTGAGAGG-1	0	Cortex_P10_GAATGAATCCTGCTTG	0
AGTAACCCAGTGTGGA-1	1	Cortex_P10_CCTACACCACACAGAG	0	AGTAACCCAGTGTGGA-1	1	Cortex_P10_GACGGCTTCGGTTCGG	0
AGTACTGCACAATCTG-1	3	Cortex_P10_ACTGAGTGTTGTGGAG	0	AGTACTGCACAATCTG-1	3	Cortex_P10_CTGAAACCAAACGTGG	0
AGTAGCTCACTTCAGA-1	10	Cortex_P10_CGTAGGCCAGGCAGTA	0	AGTAGCTCACTTCAGA-1	10	Cortex_P10_ATCTGCCAGTACCGGA	0
AGTAGTCTCACATTGG-1	0	Cortex_P10_CGATGGCTCTTGTACT	2	AGTAGTCTCACATTGG-1	0	Cortex_P10_CCACGGAGTCACAAGG	0
AGTCAACAGTGGTTGG-1	6	Cortex_P10_GACTAACTCACATAGC	0	AGTCAACAGTGGTTGG-1	6	Cortex_P10_ATAAGAGGTACTCAAC	0
AGTCAACCACATAGCT-1	18	Cortex_P10_CAGCGACGTACCGGCT	0	AGTCAACCACATAGCT-1	18	Cortex_P10_CTACCCAGTGAGGGAG	0
AGTCAACTCACTTGGA-1	3	Cortex_P10_CGAGCACTCGAATCCA	0	AGTCAACTCACTTGGA-1	3	Cortex_P10_GGACAGAGTTATCACG	0
AGTCAACTCCATTGTT-1	9	Cortex_P10_ACGAGGACAACACCTA	1	AGTCAACTCCATTGTT-1	9	Cortex_P10_CGTCCATAGCTAAACA	0
AGTCACAGTCCTACGG-1	9	Cortex_P10_TAAGCGTTCCAACCAA	0	AGTCACAGTCCTACGG-1	9	Cortex_P10_CAACCTCAGGCTAGCA	1
AGTCATGGTTTACTGG-1	1	Cortex_P10_TCGCGAGAGTGGGCTA	0	AGTCATGGTTTACTGG-1	1	Cortex_P10_TGGGAAGAGTCCTCCT	0
AGTCTCCAGAATCGAT-1	17	Cortex_P10_CAGAATCGTCCTGCTT	1	AGTCTCCAGAATCGAT-1	17	Cortex_P10_GGATTACAGGAATGGA	0
AGTGACTAGAAGATCT-1	2	Cortex_P10_AAAGTAGCACCGGAAA	0	AGTGACTAGAAGATCT-1	2	Cortex_P10_TATGCCCTCAGCTCGG	1
AGTGACTCAGTATGAA-1	11	Cortex_P10_ATTGGACTCTTTACAC	0	AGTGACTCAGTATGAA-1	11	Cortex_P10_ACGCCAGCAGATGGCA	0
AGTGATCAGGTAATCA-1	0	Cortex_P10_TCTTCGGCATGGTTGT	0	AGTGATCAGGTAATCA-1	0	Cortex_P10_CACCTTGAGAAGATTC	0
AGTGTTGGTGCACATT-1	5	Cortex_P10_GATCGTAAGCCCAACC	0	AGTGTTGGTGCACATT-1	5	Cortex_P10_TTCTCAAAGGTGCTAG	0
AGTGTTGGTGTGTGGA-1	4	Cortex_P10_AACCGCGAGACTACAA	0	AGTGTTGGTGTGTGGA-1	4	Cortex_P10_TGCGCAGGTGATAAGT	0
AGTGTTGGTTTGTTGG-1	13	Cortex_P10_TTGCCGTCACGGTTTA	0	AGTGTTGGTTTGTTGG-1	13	Cortex_P10_GCATACATCACCGGGT	0
AGTTAGCCAAACGAGC-1	9	Cortex_P10_CCGTGGAGTGCACCAC	0	AGTTAGCCAAACGAGC-1	9	Cortex_P10_CCACCTAAGTTTCCTT	0
AGTTCGAAGCGACTGA-1	3	Cortex_P10_ATCCGAAAGCACGCCT	0	AGTTCGAAGCGACTGA-1	3	Cortex_P10_GTGCTTCCAGGGATTG	0
AGTTCGAGTGGGAGAG-1	2	Cortex_P10_CAACCAAGTAGGACAC	0	AGTTCGAGTGGGAGAG-1	2	Cortex_P10_CCTTTCTGTGACCAAG	0
ATACCGAAGAAGCGAA-1	0	Cortex_P10_ATCATCTCATGCGCAC	0	ATACCGAAGAAGCGAA-1	0	Cortex_P10_CTCGAAATCGGTGTTA	0
ATACTTCTCATATGGC-1	0	Cortex_P10_AGAGCTTGTTAAGATG	1	ATACTTCTCATATGGC-1	0	Cortex_P10_AGATTGCAGGCTAGGT	1
ATAGAGAAGAAGGTAG-1	3	Cortex_P10_TCAACGATCACTTATC	0	ATAGAGAAGAAGGTAG-1	3	Cortex_P10_ACTGATGGTGGCAAAC	0
ATAGAGATCGCCAGTG-1	3	Cortex_P10_GAAGCAGAGTGTCTCA	2	ATAGAGATCGCCAGTG-1	3	Cortex_P10_TTCCCAGCATAGACTC	0
ATAGAGATCTGAGGCC-1	0	Cortex_P10_AAATGCCAGTTCGATC	2	ATAGAGATCTGAGGCC-1	0	Cortex_P10_TGAGAGGGTTACGGAG	0
ATAGAGATCTGGTGGC-1	16	Cortex_P10_AATCGGTCAGCTGTTA	0	ATAGAGATCTGGTGGC-1	16	Cortex_P10_TACTCATTCGTCTGCT	0
ATAGGCTTCGTGTCAA-1	7	Cortex_P10_TTCTCCTGTGCTAGCC	0	ATAGGCTTCGTGTCAA-1	7	Cortex_P10_CTCACACGTTCGTCTC	0
ATATCCTAGGCTAGCA-1	1	Cortex_P10_CAGTAACAGATGTCGG	0	ATATCCTAGGCTAGCA-1	1	Cortex_P10_CATTCGCAGTGGCACA	0
ATATCCTGTATAGGGC-1	6	Cortex_P10_ATCCACCCAATGCCAT	0	ATATCCTGTATAGGGC-1	6	Cortex_P10_CTTAGGAGTCAATACC	0
ATATCCTTCCTGCCAT-1	5	Cortex_P10_CATCAGATCTACCTGC	0	ATATCCTTCCTGCCAT-1	5	Cortex_P10_GGAAAGCAGACAGGCT	0
ATCACAGGTGGTTTAC-1	7	Cortex_P10_TTCTACACAATAGCGG	0	ATCACAGGTGGTTTAC-1	7	Cortex_P10_CACAGGCCAAGCTGGA	0
ATCACGAAGTACTGTC-1	8	Cortex_P10_CCTTCGACATCCTTGC	1	ATCACGAAGTACTGTC-1	8	Cortex_P10_GGCGACTTCGATAGAA	0
ATCACTTGTTGAGGAC-1	8	Cortex_P10_CCAGCGACACCTCGGA	1	ATCACTTGTTGAGGAC-1	8	Cortex_P10_TTAGGCAGTCGCGAAA	0
ATCAGGTGTTCGATTG-1	14	Cortex_P10_GGCGACTAGACGCAAC	0	ATCAGGTGTTCGATTG-1	14	Cortex_P10_TCGCGAGAGGTGCACA	0
ATCATTCGTACCGGAA-1	6	Cortex_P10_AGAGCTTCACAACGCC	0	ATCATTCGTACCGGAA-1	6	Cortex_P10_GCTTCCACAAATTGCC	0
ATCCACCAGTAACCTC-1	18	Cortex_P10_CCATTCGTCCTTAATC	0	ATCCACCAGTAACCTC-1	18	Cortex_P10_CCATTCGAGCGATAGC	0
ATCCACCCAGTTGGTT-1	3	Cortex_P10_AGCGTCGGTAATCACC	0	ATCCACCCAGTTGGTT-1	3	Cortex_P10_ACCTTTATCTGCAAGT	0
ATCCACCTCGAAGCAG-1	11	Cortex_P10_GGACAAGTCACAATGC	0	ATCCACCTCGAAGCAG-1	11	Cortex_P10_TCAGCAAAGCAGATCG	0
ATCCACCTCGCTGTCT-1	4	Cortex_P10_AGGGAGTCACCACCAG	1	ATCCACCTCGCTGTCT-1	4	Cortex_P10_GGGATGAGTGGGTCAA	0
ATCCATTAGTCACACT-1	7	Cortex_P10_ACAGCTAGTGAGCGAT	0	ATCCATTAGTCACACT-1	7	Cortex_P10_CTCGTACTCGCGATCG	0
ATCCCTGGTGGTCTAT-1	7	Cortex_P10_CTACGTCCACCTTGTC	1	ATCCCTGGTGGTCTAT-1	7	Cortex_P10_CACATTTCATTAGGCT	0
ATCCCTGGTTTCGGCG-1	5	Cortex_P10_GATCTAGGTTCTGTTT	0	ATCCCTGGTTTCGGCG-1	5	Cortex_P10_TGTTCCGGTGGCGAAT	0
ATCCCTGTCGTTTACT-1	4	Cortex_P10_CGAGCACTCTCGTTTA	0	ATCCCTGTCGTTTACT-1	4	Cortex_P10_TCAGGTATCTTGTTTG	0
ATCCGTCGTCACCTTC-1	6	Cortex_P10_GTTCATTCATGACGGA	1	ATCCGTCGTCACCTTC-1	6	Cortex_P10_CCGGGATGTTGAGTTC	0
ATCCGTCGTTTGGAGG-1	2	Cortex_P10_AACTCCCGTAGAAAGG	0	ATCCGTCGTTTGGAGG-1	2	Cortex_P10_GAGTCCGGTAAATGTG	0
ATCCTATGTGAAGCTG-1	8	Cortex_P10_ATCCGAATCAACTCTT	0	ATCCTATGTGAAGCTG-1	8	Cortex_P10_GTCGTAATCTTCGGTC	0
ATCGATGAGGTGCTAG-1	5	Cortex_P10_TTAGTTCTCAACTCTT	1	ATCGATGAGGTGCTAG-1	5	Cortex_P10_GTGCGGTAGTAGATGT	0
ATCGATGGTGAGAGGG-1	5	Cortex_P10_ATTATCCAGGATGGAA	1	ATCGATGGTGAGAGGG-1	5	Cortex_P10_AAGGTTCCACGACTCG	0
ATCGCCTAGGCAGGGA-1	6	Cortex_P10_GGGCATCGTAGCGCAA	0	ATCGCCTAGGCAGGGA-1	6	Cortex_P10_AACTTTCCAGACAAAT	0
ATCGGATAGTCACTAC-1	3	Cortex_P10_AAAGTAGAGCACAGGT	0	ATCGGATAGTCACTAC-1	3	Cortex_P10_CACATTTGTCTTGCGG	1
ATCGGATTCCATCTCG-1	3	Cortex_P10_TTCTCAACACGGATAG	0	ATCGGATTCCATCTCG-1	3	Cortex_P10_TGGGCGTAGGTGCTTT	0
ATCGGATTCGGCAGTC-1	1	Cortex_P10_ACACCCTAGACACTAA	0	ATCGGATTCGGCAGTC-1	1	Cortex_P10_CCTTTCTGTAATAGCA	0
ATCGGCGAGCGCCTCA-1	0	Cortex_P10_CTCTAATAGTGCGATG	0	ATCGGCGAGCGCCTCA-1	0	Cortex_P10_CTACACCGTCTGCGGT	0
ATCGTAGAGTAAACAC-1	4	Cortex_P10_CGTAGGCTCTCGTATT	0	ATCGTAGAGTAAACAC-1	4	Cortex_P10_GATCTAGGTTCCAACA	0
ATCGTAGAGTTGAATG-1	14	Cortex_P10_GGGCACTTCTACTTAC	0	ATCGTAGAGTTGAATG-1	14	Cortex_P10_TCGGGACAGAGCTTCT	0
ATCGTAGCACTAACCA-1	1	Cortex_P10_GGAATAAAGTATGACA	0	ATCGTAGCACTAACCA-1	1	Cortex_P10_GATCGATAGCCACCTG	0
ATCGTCCGTAGTACGG-1	1	Cortex_P10_ACTTGTTAGGCCCGTT	0	ATCGTCCGTAGTACGG-1	1	Cortex_P10_CCGGGATAGTGTACCT	0
ATCGTGAAGAGCATTA-1	5	Cortex_P10_AACTTTCTCGTTTAGG	1	ATCGTGAAGAGCATTA-1	5	Cortex_P10_CTCGGGACAGCTCGAC	0
ATCTTCAAGGTACTGG-1	20	Cortex_P10_AACTGGTCAGTGAGTG	1	ATCTTCAAGGTACTGG-1	20	Cortex_P10_GGGTTGCTCTCGCATC	0
ATCTTCAAGGTATCTC-1	42	Cortex_P10_GAACGGAGTAGAGGAA	0	ATCTTCAAGGTATCTC-1	42	Cortex_P10_GGCTGGTCACACCGAC	2
ATCTTCACAAATGCGG-1	1	Cortex_P10_CGCTTCACATTCGACA	0	ATCTTCACAAATGCGG-1	1	Cortex_P10_CAGCCGAGTGGACGAT	1
ATCTTCAGTGTCATCA-1	4	Cortex_P10_GTGTTAGAGTACATGA	0	ATCTTCAGTGTCATCA-1	4	Cortex_P10_GTAACGTCAGCTCCGA	0
ATGAAAGAGCGAATGC-1	0	Cortex_P10_CAGCTAAGTCGAACAG	0	ATGAAAGAGCGAATGC-1	0	Cortex_P10_AAGGCAGCAGATGAGC	0
ATGAAAGTCGACGCGT-1	0	Cortex_P10_TGTATTCCATATACCG	0	ATGAAAGTCGACGCGT-1	0	Cortex_P10_ACGAGGATCTGCAAGT	0
ATGACCATCAACTGGT-1	0	Cortex_P10_GCCAAATCATGTAGTC	1	ATGACCATCAACTGGT-1	0	Cortex_P10_CGCTGGAGTTGCGCAC	0
ATGAGTCAGATCACCT-1	8	Cortex_P10_GCATGTAGTTCACCTC	1	ATGAGTCAGATCACCT-1	8	Cortex_P10_ACTGCTCCAGACTCGC	0
ATGAGTCAGGCTAGCA-1	3	Cortex_P10_AAGGAGCTCATCACCC	1	ATGAGTCAGGCTAGCA-1	3	Cortex_P10_CGAGCCAGTCAGGACA	0
ATGAGTCCAGGCACAA-1	1	Cortex_P10_AAACGGGAGCAGCGTA	0	ATGAGTCCAGGCACAA-1	1	Cortex_P10_GATGAAAAGCTCTCGG	0
ATGATCGAGCGGTATG-1	2	Cortex_P10_CTGTTTACAAGACACG	0	ATGATCGAGCGGTATG-1	2	Cortex_P10_TCATTTGGTCACCTAA	0
ATGATCGAGGGAGGGT-1	6	Cortex_P10_GGTGTTAAGGTAAACT	1	ATGATCGAGGGAGGGT-1	6	Cortex_P10_TAGCCGGTCGGCTACG	0
ATGATCGCACCAGACC-1	2	Cortex_P10_CCGGTAGCAAGTAGTA	0	ATGATCGCACCAGACC-1	2	Cortex_P10_TTTCCTCTCAGTGCAT	0
ATGATCGCACTTTATC-1	0	Cortex_P10_TCAACGAAGCCACGTC	0	ATGATCGCACTTTATC-1	0	Cortex_P10_GTATTCTTCTCCCTGA	0
ATGCATGAGAGTTGAT-1	23	Cortex_P10_GTCGTAATCGCGCCAA	0	ATGCATGAGAGTTGAT-1	23	Cortex_P10_TCTTCGGCAAGGACAC	0
ATGCATGCACATTACG-1	0	Cortex_P10_GGGTTGCGTGGTCCGT	0	ATGCATGCACATTACG-1	0	Cortex_P10_TGGACGCCAGCTTCGG	0
ATGCGATCAAGAAATC-1	4	Cortex_P10_CACACAAAGCAAATCA	0	ATGCGATCAAGAAATC-1	4	Cortex_P10_TTTGCGCTCTTACCTA	0
ATGCGATCAATTGAGA-1	5	Cortex_P10_CACACCTGTAGCGCTC	0	ATGCGATCAATTGAGA-1	5	Cortex_P10_TACTCGCAGGCAGTCA	0
ATGCGATCATTCAGCA-1	3	Cortex_P10_TACTCGCCAGCTGTTA	0	ATGCGATCATTCAGCA-1	3	Cortex_P10_TGTATTCAGAAACCGC	0
ATGGAGGAGACGGATC-1	19	Cortex_P10_CTGTGCTTCCCTGACT	0	ATGGAGGAGACGGATC-1	19	Cortex_P10_CGCTATCCACGCGAAA	0
ATGGAGGGTTTACCAG-1	2	Cortex_P10_GCGCAACCAGGGATTG	0	ATGGAGGGTTTACCAG-1	2	Cortex_P10_GAACGGAGTTGGGACA	0
ATGGAGGTCTTGATTC-1	25	Cortex_P10_TTGACTTGTTACGACT	0	ATGGAGGTCTTGATTC-1	25	Cortex_P10_AACTGGTGTAAGAGAG	0
ATGGATCAGTCCCGGT-1	0	Cortex_P10_GTACTTTGTGGGTATG	0	ATGGATCAGTCCCGGT-1	0	Cortex_P10_ACTTTCAAGAGCTGGT	1
ATGGATCAGTGGTTGG-1	1	Cortex_P10_GCGCAACCAAGGTTCT	0	ATGGATCAGTGGTTGG-1	1	Cortex_P10_CGCCAAGGTCTCATCC	0
ATGGGTTAGCCTAACT-1	3	Cortex_P10_CGATGTATCAACTCTT	1	ATGGGTTAGCCTAACT-1	3	Cortex_P10_TGAAAGACAGTATAAG	0
ATGGGTTAGTCGGCAA-1	8	Cortex_P10_CTGCCTAGTTGGTGGA	0	ATGGGTTAGTCGGCAA-1	8	Cortex_P10_TTTGTCATCAGTACGT	0
ATGGGTTGTGCTTCAA-1	10	Cortex_P10_CTCTACGAGCGTTGCC	0	ATGGGTTGTGCTTCAA-1	10	Cortex_P10_GCTGCTTAGCAGCCTC	0
ATGGTTGAGGGTACGT-1	6	Cortex_P10_CGTCACTGTGACTCAT	1	ATGGTTGAGGGTACGT-1	6	Cortex_P10_ACATACGAGAAGCCCA	0
ATGGTTGGTCGTCATA-1	14	Cortex_P10_GCGAGAAGTAGCGTAG	0	ATGGTTGGTCGTCATA-1	14	Cortex_P10_GAAATGAGTTAAGATG	0
ATGGTTGTCGTCCTTG-1	2	Cortex_P10_GGCTGGTTCACTTATC	2	ATGGTTGTCGTCCTTG-1	2	Cortex_P10_TACAGTGGTCTAGCGC	0
ATGTCCCAGGTCATAA-1	6	Cortex_P10_TTAGTTCCAGCTCGAC	0	ATGTCCCAGGTCATAA-1	6	Cortex_P10_GCATACATCACAATGC	0
ATGTCCCCAAATGGCG-1	1	Cortex_P10_ACGGGTCCATATGAGA	0	ATGTCCCCAAATGGCG-1	1	Cortex_P10_GCCAAATCACTTCTGC	0
ATGTCCCGTTTGAACC-1	6	Cortex_P10_GTCATTTGTTCATGGT	0	ATGTCCCGTTTGAACC-1	6	Cortex_P10_TCAATCTAGGGTCTCC	0
ATGTCTTAGCGTGCTC-1	8	Cortex_P10_GCTCCTATCAGCTTAG	0	ATGTCTTAGCGTGCTC-1	8	Cortex_P10_TTGTAGGCACTTGGAT	0
ATGTCTTAGTACTGGG-1	5	Cortex_P10_GGGACCTGTCTCTCTG	0	ATGTCTTAGTACTGGG-1	5	Cortex_P10_TCTATTGAGCGCCTCA	0
ATGTCTTCAATTGAAG-1	5	Cortex_P10_GTCATTTCACGAAGCA	1	ATGTCTTCAATTGAAG-1	5	Cortex_P10_CTCGTACCATTCGACA	0
ATTACCTAGAAGCTCG-1	1	Cortex_P10_CCACCTACACCTCGTT	0	ATTACCTAGAAGCTCG-1	1	Cortex_P10_GCACATAGTTTACTCT	0
ATTACCTCATTACTCT-1	1	Cortex_P10_GATCGCGCACAACGTT	2	ATTACCTCATTACTCT-1	1	Cortex_P10_GCATACAAGCTGCGAA	0
ATTACCTTCAAGTGTC-1	2	Cortex_P10_CAAGTTGCATGGTAGG	0	ATTACCTTCAAGTGTC-1	2	Cortex_P10_CGCTTCAAGCTGAACG	0
ATTCACTGTTTGCAGT-1	10	Cortex_P10_CATCGGGAGACTAGAT	0	ATTCACTGTTTGCAGT-1	10	Cortex_P10_AACTGGTTCGTCCGTT	0
ATTCATCCACTTTATC-1	17	Cortex_P10_ACGCCAGGTCCGTTAA	0	ATTCATCCACTTTATC-1	17	Cortex_P10_TAGGCATGTTAGATGA	0
ATTCCTAAGGAAGAAC-1	3	Cortex_P10_GTCACAACAGGTCTCG	0	ATTCCTAAGGAAGAAC-1	3	Cortex_P10_TCAACGACAAAGTGCG	0
ATTCGTTGTTAGAAAC-1	3	Cortex_P10_TGGGAAGTCGCATGGC	0	ATTCGTTGTTAGAAAC-1	3	Cortex_P10_CTGAAACTCTCAAACG	0
ATTCTACCATAGATCC-1	0	Cortex_P10_GACTGCGGTCATATGC	0	ATTCTACCATAGATCC-1	0	Cortex_P10_TGGGAAGGTAGCCTAT	0
ATTCTACGTGAATTAG-1	7	Cortex_P10_CTAAGACGTCATACTG	0	ATTCTACGTGAATTAG-1	7	Cortex_P10_TACTCATAGCGATCCC	0
ATTCTACGTTATGGTC-1	5	Cortex_P10_ACGGGCTCAAGGTTTC	0	ATTCTACGTTATGGTC-1	5	Cortex_P10_ACGTCAAAGGCCATAG	0
ATTCTACTCTAGATCG-1	8	Cortex_P10_AATCGGTAGCACACAG	0	ATTCTACTCTAGATCG-1	8	Cortex_P10_CCGGGATTCCAGTAGT	0
ATTCTTGCATAATGCC-1	3	Cortex_P10_TGCCAAAGTCCGAACC	0	ATTCTTGCATAATGCC-1	3	Cortex_P10_GCTGCGAGTCTGCAAT	0
ATTCTTGTCGGCATAT-1	8	Cortex_P10_TTGGAACGTCATGCCG	0	ATTCTTGTCGGCATAT-1	8	Cortex_P10_GGTGCGTGTGAGTATA	0
ATTGGGTCAGCTTTGA-1	16	Cortex_P10_CGTCCATGTCCCTACT	0	ATTGGGTCAGCTTTGA-1	16	Cortex_P10_CTACATTCATTGTGCA	0
ATTGGGTCAGGAATAT-1	6	Cortex_P10_GTGAAGGTCCTAGAAC	0	ATTGGGTCAGGAATAT-1	6	Cortex_P10_TCAACGACATATACCG	0
ATTGGGTGTCATAACC-1	9	Cortex_P10_GGAACTTTCTAACTGG	0	ATTGGGTGTCATAACC-1	9	Cortex_P10_GGAGCAACACACGCTG	0
ATTGGGTTCTGCGAGC-1	6	Cortex_P10_GCCAAATGTCTTGATG	1	ATTGGGTTCTGCGAGC-1	6	Cortex_P10_GAAACTCCAGCAGTTT	0
ATTGTTCAGCTATCCA-1	8	Cortex_P10_CATCGAAGTTCCACGG	0	ATTGTTCAGCTATCCA-1	8	Cortex_P10_AGCTCTCAGGTGCAAC	0
ATTTACCAGAAACCCG-1	6	Cortex_P10_CTAGCCTTCGCACTCT	0	ATTTACCAGAAACCCG-1	6	Cortex_P10_GACGCGTCATGGTCAT	0
ATTTACCTCCACTTCG-1	22	Cortex_P10_GCTGCGAAGAGCCCAA	3	ATTTACCTCCACTTCG-1	22	Cortex_P10_TGAGGGAGTAGGCATG	0
ATTTCACGTATCATGC-1	5	Cortex_P10_AAGTCTGGTCCAAGTT	0	ATTTCACGTATCATGC-1	5	Cortex_P10_CGAGCACTCTGGTTCC	0
ATTTCTGAGACTCCGC-1	6	Cortex_P10_TTGCCGTTCCTAGAAC	0	ATTTCTGAGACTCCGC-1	6	Cortex_P10_CTCGGGACATCCTAGA	0
ATTTCTGGTCACTAGT-1	4	Cortex_P10_CACACAACAGGCTGAA	0	ATTTCTGGTCACTAGT-1	4	Cortex_P10_GAACATCGTAGTACCT	0
ATTTCTGTCTGTTCAT-1	8	Cortex_P10_CTCGTCATCCGTTGTC	0	ATTTCTGTCTGTTCAT-1	8	Cortex_P10_ATGCGATGTTTGCATG	0
ATTTCTGTCTTCGGTC-1	1	Cortex_P10_CGCTATCAGCAATCTC	0	ATTTCTGTCTTCGGTC-1	1	Cortex_P10_GATCGATGTTCGTTGA	0
CAAAGAACAATACGCT-1	1	Cortex_P10_TACGGTAAGCTAGTTC	0	CAAAGAACAATACGCT-1	1	Cortex_P10_CATGCCTAGTCACGCC	0
CAAAGAACATGCCATA-1	11	Cortex_P10_GTTACAGCAAAGGCGT	0	CAAAGAACATGCCATA-1	11	Cortex_P10_GCTGCAGCATCGATTG	0
CAACAGTAGGCTTCCG-1	2	Cortex_P10_GCATGCGAGGATGGAA	0	CAACAGTAGGCTTCCG-1	2	Cortex_P10_ACAGCTATCACAGGCC	0
CAACAGTTCGATCCAA-1	1	Cortex_P10_GTTCATTCACCACGTG	0	CAACAGTTCGATCCAA-1	1	Cortex_P10_AATCCAGGTTCCAACA	0
CAACCAAAGGATCATA-1	1	Cortex_P10_CCCAATCTCCGCGGTA	0	CAACCAAAGGATCATA-1	1	Cortex_P10_CTGATAGCATTCGACA	0
CAACCTCAGATCCGAG-1	4	Cortex_P10_CCCAGTTAGTACTTGC	0	CAACCTCAGATCCGAG-1	4	Cortex_P10_TAGTGGTTCGTACCGG	0
CAACCTCGTCGATGCC-1	6	Cortex_P10_CACATTTCACCGCTAG	1	CAACCTCGTCGATGCC-1	6	Cortex_P10_ACATACGAGGTGATTA	0
CAACGATCAAATGGAT-1	4	Cortex_P10_AACCATGTCAGAGACG	1	CAACGATCAAATGGAT-1	4	Cortex_P10_GTCGTAAAGCAGACTG	0
CAACGGCGTTCTCAGA-1	5	Cortex_P10_CGTGTCTCATTTGCCC	0	CAACGGCGTTCTCAGA-1	5	Cortex_P10_CATATGGCATGAGCGA	0
CAACGGCTCACTGTCC-1	10	Cortex_P10_GAAACTCCATTGTGCA	0	CAACGGCTCACTGTCC-1	10	Cortex_P10_AGTAGTCAGCTTCGCG	0
CAAGACTCAACATCGT-1	0	Cortex_P10_ACTTGTTTCAGCCTAA	0	CAAGACTCAACATCGT-1	0	Cortex_P10_GAGCAGACAGACAGGT	0
CAAGAGGAGTAAAGCT-1	1	Cortex_P10_CTACACCAGCTAAACA	0	CAAGAGGAGTAAAGCT-1	1	Cortex_P10_GATGAAAGTAGTACCT	0
CAAGCTATCTTTGCTA-1	0	Cortex_P10_CGTCCATAGCCGGTAA	0	CAAGCTATCTTTGCTA-1	0	Cortex_P10_AGAGCTTGTGGACGAT	0
CAATACGGTTCAGCTA-1	2	Cortex_P10_CCTACCAGTTCGTCTC	0	CAATACGGTTCAGCTA-1	2	Cortex_P10_CTCGTACGTTGCGCAC	0
CAATACGTCATGCTAG-1	0	Cortex_P10_ACGCCGAAGTGAAGTT	2	CAATACGTCATGCTAG-1	0	Cortex_P10_AGGGTGATCTCGGACG	0
CAATCGAAGGTACCTT-1	1	Cortex_P10_TCAACGAGTGTGACCC	0	CAATCGAAGGTACCTT-1	1	Cortex_P10_CCACCTACATCCGCGA	0
CAATCGAAGTTCCGTA-1	4	Cortex_P10_CGATGGCCAACCGCCA	0	CAATCGAAGTTCCGTA-1	4	Cortex_P10_CCGGTAGGTCGCTTTC	0
CAATCGAGTGAAGCGT-1	2	Cortex_P10_GTAGTCATCCTGCCAT	0	CAATCGAGTGAAGCGT-1	2	Cortex_P10_CCCAATCCAGTATGCT	0
CAATGACAGCGACTTT-1	5	Cortex_P10_GGCAATTGTGGTGTAG	0	CAATGACAGCGACTTT-1	5	Cortex_P10_ACAGCTAAGAGATGAG	0
CAATGACAGGATTTAG-1	0	Cortex_P10_TCGGGACGTCTGATTG	0	CAATGACAGGATTTAG-1	0	Cortex_P10_AGAGCGACAGGCTGAA	0
CAATGACCACTGGCGT-1	5	Cortex_P10_ACGTCAACAAGGACTG	0	CAATGACCACTGGCGT-1	5	Cortex_P10_AAAGCAATCTGCGGCA	0
CAATGACCAGATCCTA-1	8	Cortex_P10_AGAGCTTGTAAAGGAG	0	CAATGACCAGATCCTA-1	8	Cortex_P10_GAACATCCAAAGTGCG	0
CAATTTCAGAGATCGC-1	1	Cortex_P10_AACCATGTCACGCATA	0	CAATTTCAGAGATCGC-1	1	Cortex_P10_ACTGTCCCAGTTTACG	0
CACAACAAGACGGAAA-1	6	Cortex_P10_TCGTACCGTTGAACTC	1	CACAACAAGACGGAAA-1	6	Cortex_P10_TACGGGCGTGAGTATA	0
CACAACAAGGTTACCT-1	0	Cortex_P10_GGCTGGTAGACTACAA	0	CACAACAAGGTTACCT-1	0	Cortex_P10_ACCCACTGTTGCTCCT	0
CACAACAGTACAAACA-1	0	Cortex_P10_CTTGGCTAGGAATGGA	1	CACAACAGTACAAACA-1	0	Cortex_P10_ACGCCAGAGTTACCCA	0
CACAACAGTCCTTGTC-1	0	Cortex_P10_ACTTGTTTCCTAGAAC	0	CACAACAGTCCTTGTC-1	0	Cortex_P10_AAAGATGCAATGCCAT	0
CACACAACAATCTAGC-1	11	Cortex_P10_TCGCGAGGTACAGTTC	2	CACACAACAATCTAGC-1	11	Cortex_P10_TGGTTAGGTCCGAACC	0
CACACAACATGCACTA-1	6	Cortex_P10_CGTAGCGGTGAGGGAG	1	CACACAACATGCACTA-1	6	Cortex_P10_GACACGCTCTGGCGTG	0
CACACAATCTTCTCAA-1	8	Cortex_P10_CTGCGGAAGAGTACCG	1	CACACAATCTTCTCAA-1	8	Cortex_P10_ACCAGTAAGCAGCCTC	0
CACAGATTCTGCACCT-1	11	Cortex_P10_CCCAATCTCACATACG	0	CACAGATTCTGCACCT-1	11	Cortex_P10_CACAGTACACCCATGG	0
CACAGGCCAGTCAGAG-1	13	Cortex_P10_CGTCAGGTCCCTTGCA	0	CACAGGCCAGTCAGAG-1	13	Cortex_P10_CGTTGGGTCCCAACGG	0
CACATGAAGCATGCGA-1	12	Cortex_P10_ACTGAGTCAACACGCC	0	CACATGAAGCATGCGA-1	12	Cortex_P10_ACCAGTAAGGCAATTA	0
CACATGATCAACTCTT-1	10	Cortex_P10_GTTCGGGGTGTGTGCC	0	CACATGATCAACTCTT-1	10	Cortex_P10_AACTTTCCATACCATG	0
CACCAAAGTTAACCTG-1	5	Cortex_P10_GGAAAGCCACTACAGT	0	CACCAAAGTTAACCTG-1	5	Cortex_P10_TGCGCAGTCAAACGGG	0
CACCAAATCTTCCCGA-1	38	Cortex_P10_AAACCTGTCCTACAGA	0	CACCAAATCTTCCCGA-1	38	Cortex_P10_AGTGTCAGTTCCAACA	0
CACCGTTAGGGACTGT-1	0	Cortex_P10_GATCAGTCAAGTAATG	1	CACCGTTAGGGACTGT-1	0	Cortex_P10_GATCGTACACACTGCG	0
CACCGTTAGTAACCTC-1	13	Cortex_P10_CAGCTAAAGTCCGTAT	0	CACCGTTAGTAACCTC-1	13	Cortex_P10_AGGCCGTTCGGTCCGA	0
CACCGTTGTGGTATGG-1	2	Cortex_P10_GTATTCTTCTGCCCTA	0	CACCGTTGTGGTATGG-1	2	Cortex_P10_CACAAACAGGACACCA	0
CACCGTTGTTACGTAC-1	10	Cortex_P10_TCCCGATTCATATCGG	0	CACCGTTGTTACGTAC-1	10	Cortex_P10_ACCCACTGTAGGGTAC	0
CACCGTTTCGTAACCA-1	0	Cortex_P10_TGCCCATGTACGAAAT	0	CACCGTTTCGTAACCA-1	0	Cortex_P10_TAGGCATAGAGACTTA	0
CACGAATAGATCGACG-1	5	Cortex_P10_TTTGTCAAGCAGCCTC	0	CACGAATAGATCGACG-1	5	Cortex_P10_CGTGTAAGTACAGACG	0
CACGAATTCCACACAA-1	19	Cortex_P10_TCTGGAAAGGTGCTTT	0	CACGAATTCCACACAA-1	19	Cortex_P10_CCGGGATTCATTCACT	0
CACGAATTCTATACGG-1	3	Cortex_P10_GATCTAGGTAGCGCTC	1	CACGAATTCTATACGG-1	3	Cortex_P10_CGAGCCATCCCTTGTG	0
CACGGGTAGACTCGAG-1	0	Cortex_P10_GATGAGGCAATCGGTT	0	CACGGGTAGACTCGAG-1	0	Cortex_P10_TGGTTAGAGAGATGAG	0
CACGGGTAGGCGCTTC-1	2	Cortex_P10_GTTTCTATCATCGATG	0	CACGGGTAGGCGCTTC-1	2	Cortex_P10_CGGAGCTCAAATTGCC	0
CACGGGTCATAGACTC-1	1	Cortex_P10_CTGCTGTAGCTACCTA	0	CACGGGTCATAGACTC-1	1	Cortex_P10_TAGTGGTTCACTCCTG	1
CACGTGGCAGGCTATT-1	25	Cortex_P10_TTTGCGCAGACCGGAT	0	CACGTGGCAGGCTATT-1	25	Cortex_P10_GCGACCAAGCATCATC	0
CACGTGGTCAACCTTT-1	6	Cortex_P10_AGATTGCCAGTGGAGT	0	CACGTGGTCAACCTTT-1	6	Cortex_P10_GTATCTTCACAGCGTC	0
CACGTTCCATCTGGGC-1	8	Cortex_P10_CGGACGTGTAGGGACT	0	CACGTTCCATCTGGGC-1	8	Cortex_P10_TTAGTTCGTAGCGTAG	0
CACGTTCGTAAGATTG-1	12	Cortex_P10_ATCATGGCACGTCAGC	0	CACGTTCGTAAGATTG-1	12	Cortex_P10_GTAGGCCGTTTGACTG	0
CACTAAGCACCAATTG-1	1	Cortex_P10_AAATGCCCAATGGACG	2	CACTAAGCACCAATTG-1	1	Cortex_P10_TTCTACACACGAAGCA	0
CACTAAGGTGAGATAT-1	2	Cortex_P10_AACTTTCCATTACGAC	1	CACTAAGGTGAGATAT-1	2	Cortex_P10_ACAGCCGCACTTCTGC	0
CACTGAACAAAGAACT-1	9	Cortex_P10_CCTAGCTAGAGTTGGC	0	CACTGAACAAAGAACT-1	9	Cortex_P10_CCACTACCAGACACTT	0
CACTGAAGTAGAATAC-1	0	Cortex_P10_TGAGAGGCAATCCGAT	0	CACTGAAGTAGAATAC-1	0	Cortex_P10_GGTGAAGGTTCGTGAT	0
CACTGGGGTGATGAAT-1	5	Cortex_P10_TTCTCAAGTCCCTTGT	0	CACTGGGGTGATGAAT-1	5	Cortex_P10_CCATTCGGTCTAGCCG	0
CACTGGGGTTACGATC-1	11	Cortex_P10_TCAGATGGTGATGCCC	1	CACTGGGGTTACGATC-1	11	Cortex_P10_ATAACGCTCCAGGGCT	0
CACTGTCAGTTATGGA-1	6	Cortex_P10_TGAAAGACAAGTACCT	0	CACTGTCAGTTATGGA-1	6	Cortex_P10_CCATTCGCAGCTGTTA	1
CACTGTCCAAGACCGA-1	0	Cortex_P10_TCGTACCAGACCTTTG	0	CACTGTCCAAGACCGA-1	0	Cortex_P10_CGAACATGTAGCACGA	0
CACTGTCTCGTGGAAG-1	4	Cortex_P10_GTACTCCGTACATCCA	0	CACTGTCTCGTGGAAG-1	4	Cortex_P10_GACCTGGTCCTACAGA	0
CAGAGCCAGCCTGTGC-1	7	Cortex_P10_CTCGTACTCATGTCCC	0	CAGAGCCAGCCTGTGC-1	7	Cortex_P10_TAGTGGTGTTACTGAC	0
CAGAGCCCAGGATGAC-1	8	Cortex_P10_GACCTGGGTGAGTATA	1	CAGAGCCCAGGATGAC-1	8	Cortex_P10_GATCAGTGTTAGGGTG	0
CAGAGCCCATGGCGCT-1	1	Cortex_P10_CCTCAGTGTGAGGCTA	0	CAGAGCCCATGGCGCT-1	1	Cortex_P10_GCGCGATAGACAATAC	0
CAGAGCCTCAGACTGT-1	0	Cortex_P10_TTGACTTAGGGTGTGT	0	CAGAGCCTCAGACTGT-1	0	Cortex_P10_CCACTACCATTCTCAT	0
CAGATACAGGCACGAT-1	1	Cortex_P10_TGCACCTCAATCACAC	1	CAGATACAGGCACGAT-1	1	Cortex_P10_CGCCAAGTCTAGCACA	0
CAGATACTCTCTTCAA-1	2	Cortex_P10_TTGGCAAAGCTGATAA	1	CAGATACTCTCTTCAA-1	2	Cortex_P10_GTGCATATCGACCAGC	0
CAGATCACATGGATCT-1	2	Cortex_P10_TCTCTAACAAGACACG	0	CAGATCACATGGATCT-1	2	Cortex_P10_GACCTGGAGGAACTGC	0
CAGATCAGTCAGATTC-1	10	Cortex_P10_CATGGCGGTTAAGACA	0	CAGATCAGTCAGATTC-1	10	Cortex_P10_TGGCCAGAGTGTACCT	0
CAGATCATCCGTTTCG-1	2	Cortex_P10_GCACTCTAGGGCATGT	0	CAGATCATCCGTTTCG-1	2	Cortex_P10_ATCATCTAGCGTTTAC	0
CAGCACGAGACTCCGC-1	12	Cortex_P10_TTCTTAGAGTTGCAGG	1	CAGCACGAGACTCCGC-1	12	Cortex_P10_CGTAGGCTCTCGCTTG	0
CAGCACGAGAGGGTGG-1	5	Cortex_P10_GATCGTAGTCCAGTTA	0	CAGCACGAGAGGGTGG-1	5	Cortex_P10_CATCGGGTCTAACTGG	0
CAGCACGTCATTGAGC-1	3	Cortex_P10_CTGATAGAGCGCTTAT	0	CAGCACGTCATTGAGC-1	3	Cortex_P10_TATTACCCATCCTTGC	0
CAGCAGCAGGAGTATT-1	3	Cortex_P10_CGTCAGGGTTCGTCTC	0	CAGCAGCAGGAGTATT-1	3	Cortex_P10_ACTATCTCACGAAAGC	1
CAGCCAGAGAACTCCT-1	4	Cortex_P10_CTACCCACAAGGACTG	0	CAGCCAGAGAACTCCT-1	4	Cortex_P10_CGTCTACTCCTGTAGA	0
CAGCCAGAGTATAGGT-1	3	Cortex_P10_GTGTTAGGTGAAAGAG	0	CAGCCAGAGTATAGGT-1	3	Cortex_P10_GACTAACCAGTATGCT	0
CAGCGTGCAGGTTTAC-1	2	Cortex_P10_ATCATGGTCAAAGTAG	0	CAGCGTGCAGGTTTAC-1	2	Cortex_P10_GATTCAGAGCAATCTC	0
CAGCGTGTCCGCTGTT-1	0	Cortex_P10_GTGTGCGTCGTGGACC	0	CAGCGTGTCCGCTGTT-1	0	Cortex_P10_TAAGTGCGTTATCCGA	0
CAGGCCAGTATTAAGG-1	3	Cortex_P10_GCGCGATCAGGACCCT	0	CAGGCCAGTATTAAGG-1	3	Cortex_P10_TGGTTCCCAGCCTTGG	0
CAGGGCTCAACCAGAG-1	0	Cortex_P10_TCAGCAAAGTAGCCGA	0	CAGGGCTCAACCAGAG-1	0	Cortex_P10_GACGTTACACAGTCGC	0
CAGGTATCACTTCCTG-1	1	Cortex_P10_CGAACATTCTTGTTTG	0	CAGGTATCACTTCCTG-1	1	Cortex_P10_GGTGAAGCAGCTGCAC	0
CAGGTATCATGTTCGA-1	0	Cortex_P10_CGACTTCGTATATGAG	0	CAGGTATCATGTTCGA-1	0	Cortex_P10_CTCGTCAGTTCCTCCA	0
CAGGTATTCGCAAGAG-1	1	Cortex_P10_ACTGAGTAGGCGATAC	0	CAGGTATTCGCAAGAG-1	1	Cortex_P10_ACTTTCACAAACTGCT	0
CAGTGCGAGTTAGAAC-1	7	Cortex_P10_GACCAATCAACACCTA	0	CAGTGCGAGTTAGAAC-1	7	Cortex_P10_TTCTCAAAGTAGTGCG	0
CAGTGCGTCGAATGCT-1	1	Cortex_P10_GTGTGCGGTGGCAAAC	0	CAGTGCGTCGAATGCT-1	1	Cortex_P10_TACGGGCCAGGACCCT	0
CAGTTAGAGGCACCAA-1	1	Cortex_P10_CTCTAATGTCCAGTAT	0	CAGTTAGAGGCACCAA-1	1	Cortex_P10_TACCTTAGTCACACGC	0
CAGTTAGTCGTGTTCC-1	8	Cortex_P10_TCTGGAAAGTCTCAAC	0	CAGTTAGTCGTGTTCC-1	8	Cortex_P10_GACCTGGTCTTAGCCC	0
CAGTTCCGTCCTGGTG-1	7	Cortex_P10_CGTCACTAGACAAAGG	0	CAGTTCCGTCCTGGTG-1	7	Cortex_P10_ATCTACTTCAACACAC	0
CAGTTCCTCACTGATG-1	21	Cortex_P10_GGCCGATCAAGCCATT	1	CAGTTCCTCACTGATG-1	21	Cortex_P10_TACTCGCAGTGAAGTT	0
CATAAGCAGGAGGCAG-1	0	Cortex_P10_TAAGTGCCAAGTCTAC	0	CATAAGCAGGAGGCAG-1	0	Cortex_P10_GACTGCGGTTCCTCCA	0
CATAAGCGTAGTGGCA-1	1	Cortex_P10_GTGAAGGAGTGAACAT	0	CATAAGCGTAGTGGCA-1	1	Cortex_P10_GCTGGGTAGGCTCATT	0
CATACCCGTGTGGTCC-1	0	Cortex_P10_AAGGCAGCAATGGAGC	0	CATACCCGTGTGGTCC-1	0	Cortex_P10_TGAGCCGCACCATCCT	0
CATACCCTCTTAATCC-1	0	Cortex_P10_GAACGGACACTAAGTC	0	CATACCCTCTTAATCC-1	0	Cortex_P10_CACCACTGTGTTCGAT	0
CATACTTAGAGTCAGC-1	1	Cortex_P10_TTATGCTAGCTAAACA	0	CATACTTAGAGTCAGC-1	1	Cortex_P10_AGCTCTCCACAACTGT	0
CATAGACTCGGCACTG-1	2	Cortex_P10_GTGTGCGCAGTAGAGC	1	CATAGACTCGGCACTG-1	2	Cortex_P10_TGCCCTAAGACTAAGT	0
CATCCGTCATCCTATT-1	13	Cortex_P10_GGGCACTTCTCGTATT	0	CATCCGTCATCCTATT-1	13	Cortex_P10_CGGGTCACATTGGCGC	0
CATCGCTAGGCTCTCG-1	6	Cortex_P10_GGACAGAAGCTGGAAC	0	CATCGCTAGGCTCTCG-1	6	Cortex_P10_CATTCGCTCTACCTGC	0
CATCGCTCACGAGAAC-1	19	Cortex_P10_ATTGGTGTCTTGCCGT	0	CATCGCTCACGAGAAC-1	19	Cortex_P10_GAGCAGAAGATAGCAT	0
CATCGGGCATCGTGCG-1	0	Cortex_P10_CGGCTAGGTCTTCGTC	0	CATCGGGCATCGTGCG-1	0	Cortex_P10_ACGATACAGCTATGCT	0
CATCGGGGTGAGAACC-1	1	Cortex_P10_TTCTTAGGTGGTTTCA	1	CATCGGGGTGAGAACC-1	1	Cortex_P10_CAGCTGGAGGCCGAAT	0
CATCGTCAGGAGCTGT-1	9	Cortex_P10_CGGCTAGCATAAAGGT	1	CATCGTCAGGAGCTGT-1	9	Cortex_P10_GCATGTAAGTTAAGTG	0
CATCGTCCAACCCTAA-1	0	Cortex_P10_GTCATTTGTACCATCA	0	CATCGTCCAACCCTAA-1	0	Cortex_P10_AGCGGTCGTCTCCATC	0
CATGAGTAGAGATCGC-1	5	Cortex_P10_CTCGTACCAGATGGCA	0	CATGAGTAGAGATCGC-1	5	Cortex_P10_AAAGATGGTCGCGGTT	0
CATGCAAGTACATTGC-1	5	Cortex_P10_TACGGTAAGTGGAGAA	0	CATGCAAGTACATTGC-1	5	Cortex_P10_CGCTGGAGTCAAAGAT	0
CATGCAATCGCTACGG-1	1	Cortex_P10_CCATGTCTCCGCGCAA	0	CATGCAATCGCTACGG-1	1	Cortex_P10_CGACCTTAGCTCAACT	0
CATGCTCAGTTCCTGA-1	0	Cortex_P10_AAATGCCCATGTCTCC	0	CATGCTCAGTTCCTGA-1	0	Cortex_P10_CGCTGGAAGTCATCCA	0
CATGCTCTCATTCCTA-1	15	Cortex_P10_TCGTAGATCACTCCTG	0	CATGCTCTCATTCCTA-1	15	Cortex_P10_TTGTAGGCACTTCGAA	0
CATGGATTCGCAAGAG-1	2	Cortex_P10_TCAATCTAGTATCTCG	0	CATGGATTCGCAAGAG-1	2	Cortex_P10_CTAACTTTCTGTCCGT	0
CATGGTACAGCTGTCG-1	12	Cortex_P10_ATTGGTGAGCCACTAT	0	CATGGTACAGCTGTCG-1	12	Cortex_P10_CTCTGGTAGAAGGTTT	0
CATGGTATCGGCCAAC-1	0	Cortex_P10_CCATGTCGTACATGTC	0	CATGGTATCGGCCAAC-1	0	Cortex_P10_GCTGGGTAGGCCCTCA	0
CATTCATTCGCACGAC-1	4	Cortex_P10_GACCTGGTCTCAAGTG	0	CATTCATTCGCACGAC-1	4	Cortex_P10_GTAGTCAAGTAGGTGC	0
CATTCCGAGGTCGACA-1	0	Cortex_P10_TCATTACCACTGTCGG	0	CATTCCGAGGTCGACA-1	0	Cortex_P10_TTTGTCAAGTCACGCC	0
CATTCCGTCCAGCTCT-1	0	Cortex_P10_CGTCTACAGCTAGCCC	0	CATTCCGTCCAGCTCT-1	0	Cortex_P10_GCTTCCAGTTAAGAAC	0
CATTCTAGTCGCATGC-1	0	Cortex_P10_TGGACGCTCCGTTGTC	0	CATTCTAGTCGCATGC-1	0	Cortex_P10_CCACGGAGTCCTAGCG	0
CATTCTATCGAACCTA-1	6	Cortex_P10_TCTCTAAAGAAACGAG	0	CATTCTATCGAACCTA-1	6	Cortex_P10_GTGCGGTTCGTTGACA	0
CATTGCCAGCTTCGTA-1	0	Cortex_P10_CGTAGGCTCGCTTAGA	0	CATTGCCAGCTTCGTA-1	0	Cortex_P10_GCCTCTAGTCTTTCAT	0
CATTGCCAGTTTAGGA-1	5	Cortex_P10_CCATGTCGTCATATGC	1	CATTGCCAGTTTAGGA-1	5	Cortex_P10_GGGAATGTCGGCTTGG	0
CATTGCCCACCAAAGG-1	1	Cortex_P10_GACGCGTCAAGTACCT	0	CATTGCCCACCAAAGG-1	1	Cortex_P10_GTAGGCCCAAGTTAAG	1
CATTGCCCAGCCTATA-1	15	Cortex_P10_CACATAGAGGTTCCTA	0	CATTGCCCAGCCTATA-1	15	Cortex_P10_TGCTACCTCTGAGGGA	1
CATTGTTCACCCAAGC-1	2	Cortex_P10_CAGCCGAAGGGCACTA	0	CATTGTTCACCCAAGC-1	2	Cortex_P10_CACATAGAGGACTGGT	0
CATTTCAAGGCACAAC-1	0	Cortex_P10_ATGGGAGAGTACGATA	0	CATTTCAAGGCACAAC-1	0	Cortex_P10_ATGCGATAGGACAGAA	0
CATTTCAGTAACAAGT-1	5	Cortex_P10_CTCAGAAGTCCAGTTA	0	CATTTCAGTAACAAGT-1	5	Cortex_P10_CTCAGAACAGCTTCGG	0
CCAATGAAGCGGCTCT-1	12	Cortex_P10_CAGGTGCCACGAAAGC	0	CCAATGAAGCGGCTCT-1	12	Cortex_P10_CAACTAGGTATAGGTA	0
CCAATGAGTGGCATCC-1	2	Cortex_P10_CTCACACTCTCATTCA	0	CCAATGAGTGGCATCC-1	2	Cortex_P10_CACAGTACAGACTCGC	0
CCAATGAGTTAACAGA-1	2	Cortex_P10_CAACCTCGTGCTCTTC	0	CCAATGAGTTAACAGA-1	2	Cortex_P10_TGTTCCGAGACTAGAT	0
CCAATTTGTACAGTAA-1	9	Cortex_P10_TCGTAGAGTCAACATC	0	CCAATTTGTACAGTAA-1	9	Cortex_P10_ACGATGTGTACAAGTA	0
CCACAAATCTTGTTAC-1	0	Cortex_P10_GCATACATCCACTGGG	0	CCACAAATCTTGTTAC-1	0	Cortex_P10_GACGTGCGTAAAGTCA	0
CCACACTTCATGCCCT-1	0	Cortex_P10_TTAGTTCGTCAATGTC	0	CCACACTTCATGCCCT-1	0	Cortex_P10_TTGCCGTCACCACGTG	0
CCACCATAGCTTTCCC-1	28	Cortex_P10_CGCGGTACAGTAAGCG	0	CCACCATAGCTTTCCC-1	28	Cortex_P10_AAATGCCAGATGAGAG	0
CCACCATCATACCAGT-1	10	Cortex_P10_GCTGCAGTCGTCTGCT	1	CCACCATCATACCAGT-1	10	Cortex_P10_TCTTCGGCAACACCTA	0
CCACCATCATCTCCCA-1	15	Cortex_P10_AGTTGGTAGCCATCGC	2	CCACCATCATCTCCCA-1	15	Cortex_P10_CCCTCCTTCCAATGGT	0
CCACGAGCAAAGCAAT-1	4	Cortex_P10_TTTCCTCCACAGACTT	0	CCACGAGCAAAGCAAT-1	4	Cortex_P10_GCACTCTAGGAACTGC	0
CCATAAGAGAGCAACC-1	0	Cortex_P10_ATTTCTGCACCACCAG	0	CCATAAGAGAGCAACC-1	0	Cortex_P10_ACGGCCAGTCCAACTA	0
CCATAAGTCCTGGGAC-1	0	Cortex_P10_CAGTCCTTCAGTTTGG	0	CCATAAGTCCTGGGAC-1	0	Cortex_P10_CTGCTGTGTTTCCACC	0
CCATCACTCGTCACCT-1	1	Cortex_P10_GGGCATCGTCACTGGC	0	CCATCACTCGTCACCT-1	1	Cortex_P10_GCTTCCAAGTTAGCGG	0
CCCAACTTCTGAATCG-1	2	Cortex_P10_TCTATTGTCTGATTCT	0	CCCAACTTCTGAATCG-1	2	Cortex_P10_CAAGTTGTCCGTTGTC	0
CCCATTGAGGCTTAAA-1	10	Cortex_P10_GGATTACTCGAATGCT	0	CCCATTGAGGCTTAAA-1	10	Cortex_P10_TCACAAGCATGGTAGG	0
CCCATTGAGGGCCAAT-1	6	Cortex_P10_CGAATGTCAAGAAGAG	0	CCCATTGAGGGCCAAT-1	6	Cortex_P10_CGTCTACAGGAGTTTA	0
CCCGGAAGTTGACTGT-1	1	Cortex_P10_TCATTTGCAAACGTGG	0	CCCGGAAGTTGACTGT-1	1	Cortex_P10_ACGATGTCAAGTTGTC	0
CCCGGAAGTTTGAAAG-1	15	Cortex_P10_CTCGTCAAGGTCGGAT	0	CCCGGAAGTTTGAAAG-1	15	Cortex_P10_TCAATCTAGGTTCCTA	0
CCCTAACAGGTAGATT-1	2	Cortex_P10_CCTCAGTGTTGAACTC	0	CCCTAACAGGTAGATT-1	2	Cortex_P10_GGGCACTTCGGATGTT	0
CCCTAACTCGTGGACC-1	0	Cortex_P10_TACTTGTAGGTGCTAG	0	CCCTAACTCGTGGACC-1	0	Cortex_P10_GTATTCTTCGGCGCTA	0
CCCTCAACAGCTGTAT-1	4	Cortex_P10_CTCTAATAGGAGTTTA	0	CCCTCAACAGCTGTAT-1	4	Cortex_P10_TTCTCAAGTGGTTTCA	0
CCCTCTCGTCACTTAG-1	8	Cortex_P10_ACCCACTTCTGTGCAA	0	CCCTCTCGTCACTTAG-1	8	Cortex_P10_ATAAGAGTCACGATGT	0
CCCTGATCACCCTCTA-1	0	Cortex_P10_CGTAGCGTCGCCGTGA	1	CCCTGATCACCCTCTA-1	0	Cortex_P10_ATCTACTCAGCGTCCA	0
CCCTTAGTCCGCCTAT-1	7	Cortex_P10_TGGGAAGAGTATCTCG	0	CCCTTAGTCCGCCTAT-1	7	Cortex_P10_CTACGTCGTTCGAATC	0
CCGAACGTCAATCTTC-1	2	Cortex_P10_TTCTCAAAGTGTGAAT	1	CCGAACGTCAATCTTC-1	2	Cortex_P10_TGAAAGAAGAATCTCC	0
CCGATCTAGACATATG-1	2	Cortex_P10_TAAGAGAGTTAAGTAG	1	CCGATCTAGACATATG-1	2	Cortex_P10_GGCGTGTCAGCTCGCA	0
CCGATCTGTATCGCGC-1	2	Cortex_P10_AGTTGGTGTTTAGGAA	1	CCGATCTGTATCGCGC-1	2	Cortex_P10_TCGGGACGTCAGAGGT	0
CCGATCTGTGCCTTTC-1	10	Cortex_P10_TTGTAGGTCTCAACTT	0	CCGATCTGTGCCTTTC-1	10	Cortex_P10_GCTTCCAGTTTAGGAA	0
CCGATCTGTTTCGTGA-1	0	Cortex_P10_CTAGTGAAGTGGTCCC	0	CCGATCTGTTTCGTGA-1	0	Cortex_P10_AGAGCGAAGCGTTTAC	0
CCGATCTTCATTCGGA-1	13	Cortex_P10_TAGTGGTCAGAGTGTG	0	CCGATCTTCATTCGGA-1	13	Cortex_P10_GCGCAACCAAGAGGCT	0
CCGATCTTCGTAACTG-1	0	Cortex_P10_CTAAGACAGAGTCTGG	0	CCGATCTTCGTAACTG-1	0	Cortex_P10_AGTAGTCAGGCGATAC	0
CCGCAAGTCTCTCTTC-1	6	Cortex_P10_GTCATTTAGGACGAAA	0	CCGCAAGTCTCTCTTC-1	6	Cortex_P10_CCACGGATCGTGACAT	0
CCGGACATCGCATTGA-1	0	Cortex_P10_TAGTGGTAGGCTCAGA	0	CCGGACATCGCATTGA-1	0	Cortex_P10_TCGTAGAAGTGGACGT	0
CCGGGTAAGCCAAGCA-1	3	Cortex_P10_CCTACACTCAGCGACC	0	CCGGGTAAGCCAAGCA-1	3	Cortex_P10_GACGTTATCTTTAGTC	0
CCGGGTACAATTAGGA-1	1	Cortex_P10_AGCTCTCAGGCTCAGA	1	CCGGGTACAATTAGGA-1	1	Cortex_P10_CACTCCACAAAGTCAA	0
CCGGTAGAGACCAAAT-1	0	Cortex_P10_TATCTCAAGAAACCTA	1	CCGGTAGAGACCAAAT-1	0	Cortex_P10_ACGCCGACAAATACAG	0
CCGGTAGAGAGGGTCT-1	1	Cortex_P10_AGAGTGGAGACAGAGA	0	CCGGTAGAGAGGGTCT-1	1	Cortex_P10_AAGACCTGTTGTACAC	0
CCGGTAGCACCTCAGG-1	19	Cortex_P10_GTCATTTCAGATAATG	0	CCGGTAGCACCTCAGG-1	19	Cortex_P10_CCTATTAGTGATAAGT	0
CCGGTGAGTGTCGCTG-1	5	Cortex_P10_TTCCCAGGTAACGTTC	0	CCGGTGAGTGTCGCTG-1	5	Cortex_P10_CTACCCACAGGGTTAG	0
CCGTAGGCACATTCGA-1	0	Cortex_P10_TTGGCAATCTGCGTAA	0	CCGTAGGCACATTCGA-1	0	Cortex_P10_GAAGCAGGTTTGCATG	0
CCGTAGGCAGTTAAAG-1	0	Cortex_P10_TGGCCAGCACAGCGTC	0	CCGTAGGCAGTTAAAG-1	0	Cortex_P10_AATCCAGGTTACCAGT	0
CCTAACCGTAGTCGGA-1	6	Cortex_P10_CCCAGTTAGTCTTGCA	0	CCTAACCGTAGTCGGA-1	6	Cortex_P10_TCAATCTAGTACTTGC	0
CCTACGTAGTGGAAAG-1	1	Cortex_P10_GTACTCCCACGACTCG	0	CCTACGTAGTGGAAAG-1	1	Cortex_P10_AATCGGTTCCTGTAGA	0
CCTACGTTCTGCAGCG-1	5	Cortex_P10_TAGAGCTAGATCTGCT	0	CCTACGTTCTGCAGCG-1	5	Cortex_P10_AGCTCCTCAAGTACCT	0
CCTATCGCACCACTGG-1	6	Cortex_P10_ACTTACTGTAATTGGA	0	CCTATCGCACCACTGG-1	6	Cortex_P10_TGAGAGGCATTTGCCC	0
CCTATCGCAGTCAGTT-1	11	Cortex_P10_ATTATCCTCGTGGGAA	0	CCTATCGCAGTCAGTT-1	11	Cortex_P10_TGACGGCAGTTACGGG	0
CCTCACAAGATGTTAG-1	24	Cortex_P10_ACTGAGTCATCGATTG	0	CCTCACAAGATGTTAG-1	24	Cortex_P10_CTCTAATAGATCGATA	0
CCTCACAGTTCAATCG-1	3	Cortex_P10_CTAAGACTCCGTAGTA	0	CCTCACAGTTCAATCG-1	3	Cortex_P10_GACGTTACACCAGATT	0
CCTCACAGTTTACACG-1	0	Cortex_P10_TACACGAGTAGGAGTC	0	CCTCACAGTTTACACG-1	0	Cortex_P10_ACACCGGGTGTGAAAT	0
CCTCACATCACGTAGT-1	0	Cortex_P10_TGGCCAGTCTGGAGCC	0	CCTCACATCACGTAGT-1	0	Cortex_P10_ACTATCTTCAACGCTA	1
CCTCACATCTCGACCT-1	4	Cortex_P10_AAGCCGCGTCGCATAT	0	CCTCACATCTCGACCT-1	4	Cortex_P10_TTGAACGCACCGCTAG	0
CCTCAGTCAACCAATC-1	9	Cortex_P10_CAGATCACAAGCGTAG	0	CCTCAGTCAACCAATC-1	9	Cortex_P10_GAGTCCGTCATTTGGG	0
CCTCAGTGTGCCCAGT-1	2	Cortex_P10_CCTTTCTGTATAGGGC	0	CCTCAGTGTGCCCAGT-1	2	Cortex_P10_GCTGGGTAGAAGGGTA	0
CCTCATGGTTGGAGGT-1	14			CCTCATGGTTGGAGGT-1	14	Cortex_P10_ATTTCTGTCGCATGAT	0
CCTCCAAGTGACTAAA-1	1			CCTCCAAGTGACTAAA-1	1	Cortex_P10_GTAGGCCCAGTAGAGC	0
CCTCCAAGTGTAAACA-1	1			CCTCCAAGTGTAAACA-1	1	Cortex_P10_CACAAACGTCCGTTAA	0
CCTCCTCAGACGGTTG-1	7			CCTCCTCAGACGGTTG-1	7	Cortex_P10_CAACCAAGTCTCGTTC	0
CCTCCTCTCCCAACTC-1	0			CCTCCTCTCCCAACTC-1	0	Cortex_P10_CGAATGTCAGTAAGCG	0
CCTCTAGTCTACAGGT-1	10			CCTCTAGTCTACAGGT-1	10	Cortex_P10_CTGTTTACAAACCTAC	1
CCTCTCCAGTGGATTA-1	6			CCTCTCCAGTGGATTA-1	6	Cortex_P10_GCGGGTTTCCGAGCCA	0
CCTCTCCCATCAGCGC-1	0			CCTCTCCCATCAGCGC-1	0	Cortex_P10_ATAGACCTCAACACAC	0
CCTCTCCGTCGGCCTA-1	10			CCTCTCCGTCGGCCTA-1	10	Cortex_P10_TCATTTGTCCAGATCA	0
CCTGCATCACAATGAA-1	3			CCTGCATCACAATGAA-1	3	Cortex_P10_GATGCTAGTAGCACGA	0
CCTGCATCAGTTACCA-1	6			CCTGCATCAGTTACCA-1	6	Cortex_P10_CAAGATCAGTGTGGCA	0
CCTGTTGAGAGAGTTT-1	0			CCTGTTGAGAGAGTTT-1	0	Cortex_P10_TGGGAAGAGAGTAAGG	0
CCTGTTGGTTCGGTTA-1	4			CCTGTTGGTTCGGTTA-1	4	Cortex_P10_CCGTTCAAGCTAAACA	0
CCTTCAGCAATTCTTC-1	0			CCTTCAGCAATTCTTC-1	0	Cortex_P10_CGATGTACAGTCGTGC	0
CCTTGTGAGATTACCC-1	2			CCTTGTGAGATTACCC-1	2	Cortex_P10_GTCACAACAGCTGCAC	0
CCTTGTGAGCCACAAG-1	6			CCTTGTGAGCCACAAG-1	6	Cortex_P10_CTGATAGAGATAGCAT	0
CCTTTGGTCCGACATA-1	2			CCTTTGGTCCGACATA-1	2	Cortex_P10_GGCGACTAGGACGAAA	1
CCTTTGGTCTAAGCCA-1	7			CCTTTGGTCTAAGCCA-1	7	Cortex_P10_CCCATACGTCAGAAGC	0
CGAAGGAGTCGTGTTA-1	13			CGAAGGAGTCGTGTTA-1	13	Cortex_P10_ACATCAGGTATTCTCT	0
CGAAGGATCTCTCGAC-1	0			CGAAGGATCTCTCGAC-1	0	Cortex_P10_GATCGTAAGGGTGTGT	0
CGAAGTTTCGGTAAGG-1	4			CGAAGTTTCGGTAAGG-1	4	Cortex_P10_TACAGTGCATGTAGTC	0
CGAATTGAGCCAAGCA-1	9			CGAATTGAGCCAAGCA-1	9	Cortex_P10_ACGAGGAAGGACAGAA	1
CGAATTGGTGCATCTA-1	6			CGAATTGGTGCATCTA-1	6	Cortex_P10_AACACGTAGCGGCTTC	0
CGACAGCAGACAGCTG-1	0			CGACAGCAGACAGCTG-1	0	Cortex_P10_TTTGCGCGTCTCCACT	0
CGAGAAGAGGGAGGTG-1	14			CGAGAAGAGGGAGGTG-1	14	Cortex_P10_CTCATTATCCGCATCT	0
CGAGAAGGTAACTTCG-1	2			CGAGAAGGTAACTTCG-1	2	Cortex_P10_TAGTTGGGTGCTAGCC	0
CGAGAAGTCCTCACTG-1	0			CGAGAAGTCCTCACTG-1	0	Cortex_P10_GCGCAACCAATCTACG	0
CGAGGAACAGCAGTGA-1	1			CGAGGAACAGCAGTGA-1	1	Cortex_P10_CTCCTAGTCTAGAGTC	0
CGAGGAACATCACGGC-1	5			CGAGGAACATCACGGC-1	5	Cortex_P10_GAGGTGATCAACTCTT	0
CGAGGCTGTATTGGCT-1	0			CGAGGCTGTATTGGCT-1	0	Cortex_P10_TGCCAAAGTCATGCCG	0
CGAGTGCGTGTTAGCT-1	3			CGAGTGCGTGTTAGCT-1	3	Cortex_P10_GGCAATTGTCTTTCAT	0
CGAGTTAAGCCGATTT-1	1			CGAGTTAAGCCGATTT-1	1	Cortex_P10_TGGACGCCAGACGCCT	0
CGAGTTACAATGTCAC-1	0			CGAGTTACAATGTCAC-1	0	Cortex_P10_TTCCCAGCAGCTGGCT	0
CGAGTTACAGGTTTAC-1	3			CGAGTTACAGGTTTAC-1	3	Cortex_P10_AGGTCCGTCGCACTCT	0
CGATCGGAGAGTACCG-1	1			CGATCGGAGAGTACCG-1	1	Cortex_P10_CTTAACTCATCTACGA	0
CGATCGGGTATGGAAT-1	6			CGATCGGGTATGGAAT-1	6	Cortex_P10_CGAACATCACAGGCCT	0
CGATCGGTCGCCGAAC-1	6			CGATCGGTCGCCGAAC-1	6	Cortex_P10_GACAGAGCATATACGC	0
CGATGCGCAACACACT-1	1			CGATGCGCAACACACT-1	1	Cortex_P10_CTAGAGTAGCTTATCG	0
CGCAGGTGTTCAAGTC-1	2			CGCAGGTGTTCAAGTC-1	2	Cortex_P10_GAGGTGAAGCTGGAAC	0
CGCATGGAGGTAAGTT-1	11			CGCATGGAGGTAAGTT-1	11	Cortex_P10_TCTTTCCCATCAGTCA	0
CGCATGGGTAGGCTCC-1	5			CGCATGGGTAGGCTCC-1	5	Cortex_P10_ATGGGAGTCCGCGCAA	0
CGCCAGAAGATGAATC-1	7			CGCCAGAAGATGAATC-1	7	Cortex_P10_TCCACACAGCACAGGT	0
CGCGTGAAGTAGGATT-1	6			CGCGTGAAGTAGGATT-1	6	Cortex_P10_AAAGTAGGTAGCGCAA	0
CGGAACCAGTTTCAGC-1	13			CGGAACCAGTTTCAGC-1	13	Cortex_P10_GTTCGGGGTCTTTCAT	0
CGGAACCCAGTGTGCC-1	4			CGGAACCCAGTGTGCC-1	4	Cortex_P10_TTGTAGGCACGCATCG	0
CGGAACCTCAGAGCAG-1	0			CGGAACCTCAGAGCAG-1	0	Cortex_P10_TATTACCCAATCACAC	0
CGGAACCTCCACCTCA-1	4			CGGAACCTCCACCTCA-1	4	Cortex_P10_AGGCCACTCAACCAAC	0
CGGACACAGATTCGAA-1	4			CGGACACAGATTCGAA-1	4	Cortex_P10_CCGGGATAGGGATGGG	1
CGGAGAAGTGCCCACA-1	0			CGGAGAAGTGCCCACA-1	0	Cortex_P10_GATCAGTTCACTTCAT	0
CGGCAGTCATCGGAGA-1	1			CGGCAGTCATCGGAGA-1	1	Cortex_P10_GCTGCTTAGTGCGTGA	0
CGGGCATAGCTCTTCC-1	5			CGGGCATAGCTCTTCC-1	5	Cortex_P10_CGTTAGAAGCAGATCG	0
CGGGCATGTCTGATCA-1	0			CGGGCATGTCTGATCA-1	0	Cortex_P10_CACTCCAAGAATAGGG	0
CGGGCATGTTTCCATT-1	7			CGGGCATGTTTCCATT-1	7	Cortex_P10_CGCCAAGTCATGGTCA	0
CGGGTCACAAGTTCGT-1	9			CGGGTCACAAGTTCGT-1	9	Cortex_P10_AGTCTTTTCAGCCTAA	0
CGGGTGTCACGCTTAA-1	2			CGGGTGTCACGCTTAA-1	2	Cortex_P10_CGTCAGGAGAACTGTA	0
CGGGTGTCATTAAAGG-1	8			CGGGTGTCATTAAAGG-1	8	Cortex_P10_CAGCAGCGTCTGGTCG	0
CGGTCAGAGTGGTGGT-1	2			CGGTCAGAGTGGTGGT-1	2	Cortex_P10_TGTCCCACAGCCAATT	0
CGGTCAGCACATGTTG-1	1			CGGTCAGCACATGTTG-1	1	Cortex_P10_CTGTTTAGTCTAGCGC	0
CGGTCAGGTTAAACCC-1	10			CGGTCAGGTTAAACCC-1	10	Cortex_P10_CGATGGCTCTAGCACA	0
CGTAAGTAGATGGCGT-1	10			CGTAAGTAGATGGCGT-1	10	Cortex_P10_TTTACTGGTCTCCCTA	0
CGTAAGTAGCGCTGAA-1	7			CGTAAGTAGCGCTGAA-1	7	Cortex_P10_TCGCGTTGTACTCGCG	0
CGTAATGTCGCCTTTG-1	2			CGTAATGTCGCCTTTG-1	2	Cortex_P10_GCTCCTAAGCCAGTAG	0
CGTCAAACATACTGAC-1	3			CGTCAAACATACTGAC-1	3	Cortex_P10_TGCCCATGTTTGACTG	0
CGTCCATAGCAAGCCA-1	14			CGTCCATAGCAAGCCA-1	14	Cortex_P10_CCTCTGACATCCTAGA	0
CGTCCATAGCTGAGTG-1	0			CGTCCATAGCTGAGTG-1	0	Cortex_P10_CTGTTTAAGATGCCTT	0
CGTCCATCAACCGATT-1	2			CGTCCATCAACCGATT-1	2	Cortex_P10_GAAGCAGTCGACCAGC	0
CGTGAATAGCCTCCAG-1	0			CGTGAATAGCCTCCAG-1	0	Cortex_P10_CATCAGAGTCGAGATG	0
CGTGAATCACAACATC-1	5			CGTGAATCACAACATC-1	5	Cortex_P10_ATTTCTGAGCGTGAGT	0
CGTGTCTAGCACCAGA-1	0			CGTGTCTAGCACCAGA-1	0	Cortex_P10_TAGACCACATGAAGTA	0
CGTGTCTAGCATCAGG-1	3			CGTGTCTAGCATCAGG-1	3	Cortex_P10_TGGCTGGTCTACTTAC	0
CGTGTCTCAGCCGTCA-1	3			CGTGTCTCAGCCGTCA-1	3	Cortex_P10_CCCAGTTAGAGCTGCA	0
CGTGTCTCATTACGGT-1	11			CGTGTCTCATTACGGT-1	11	Cortex_P10_CACCACTAGCGTCAAG	0
CGTTAGAAGCATCAAA-1	0			CGTTAGAAGCATCAAA-1	0	Cortex_P10_CACACTCGTGGGTATG	0
CGTTAGACACTAGTAC-1	0			CGTTAGACACTAGTAC-1	0	Cortex_P10_TTTATGCGTACAGTGG	0
CGTTAGAGTTTGAAAG-1	10			CGTTAGAGTTTGAAAG-1	10	Cortex_P10_CTAGCCTCAAATCCGT	0
CGTTGGGTCGGTGAAG-1	0			CGTTGGGTCGGTGAAG-1	0	Cortex_P10_TTTACTGGTAGATTAG	0
CTAACCCCACCAGGTC-1	2			CTAACCCCACCAGGTC-1	2	Cortex_P10_TTAGGACAGTCGTACT	0
CTAACCCGTCACTGAT-1	3			CTAACCCGTCACTGAT-1	3	Cortex_P10_ATTTCTGCAGCCTGTG	0
CTAACTTGTGGACCAA-1	1			CTAACTTGTGGACCAA-1	1	Cortex_P10_GGACAGAAGCGTAATA	0
CTAAGTGCATCCTTCG-1	8			CTAAGTGCATCCTTCG-1	8	Cortex_P10_AGCCTAAAGCTCCTTC	0
CTAAGTGGTACGATGG-1	15			CTAAGTGGTACGATGG-1	15	Cortex_P10_CGCGTTTTCGTTTAGG	0
CTAAGTGTCACTGGGC-1	10			CTAAGTGTCACTGGGC-1	10	Cortex_P10_CACACAAGTTACGGAG	0
CTAAGTGTCTCGTGGG-1	1			CTAAGTGTCTCGTGGG-1	1	Cortex_P10_AACTTTCCATGGTTGT	0
CTACAGAAGCCTCTCT-1	4			CTACAGAAGCCTCTCT-1	4	Cortex_P10_AAACCTGCATAGTAAG	0
CTACAGAAGGATATAC-1	3			CTACAGAAGGATATAC-1	3	Cortex_P10_CTAGTGACATTTGCCC	0
CTACAGATCCACGTCT-1	8			CTACAGATCCACGTCT-1	8	Cortex_P10_GCTGCTTGTTCGAATC	0
CTACATTTCAACGTGT-1	20			CTACATTTCAACGTGT-1	20	Cortex_P10_AGTGTCACAGGCGATA	0
CTACATTTCGAGAGCA-1	38			CTACATTTCGAGAGCA-1	38	Cortex_P10_GGCTCGAGTGTGACGA	0
CTACCCAGTCGTGCCA-1	16			CTACCCAGTCGTGCCA-1	16	Cortex_P10_ACTGAGTCAATCCAAC	0
CTACCCAGTTAGGGTG-1	0			CTACCCAGTTAGGGTG-1	0	Cortex_P10_TTGAACGTCGTAGATC	0
CTACCTGTCGGTAGGA-1	5			CTACCTGTCGGTAGGA-1	5	Cortex_P10_GAGGTGAAGTGAAGAG	0
CTACGGGGTACAACGG-1	19			CTACGGGGTACAACGG-1	19	Cortex_P10_CCAGCGACAAGTCTAC	0
CTACTATTCGGTGTTA-1	2			CTACTATTCGGTGTTA-1	2	Cortex_P10_AGTGAGGCAGAGTGTG	0
CTACTATTCTTACCGC-1	7			CTACTATTCTTACCGC-1	7	Cortex_P10_CCTAGCTAGCTGTTCA	0
CTAGACAGTCGTTGCG-1	19			CTAGACAGTCGTTGCG-1	19	Cortex_P10_CGTAGCGAGGTAGCTG	0
CTAGGTAAGCGTTGTT-1	1			CTAGGTAAGCGTTGTT-1	1	Cortex_P10_CGTGTAACACAGTCGC	0
CTAGGTACAAGCACCC-1	3			CTAGGTACAAGCACCC-1	3	Cortex_P10_GCTCCTACAATCTGCA	0
CTAGGTACAGATCCAT-1	2			CTAGGTACAGATCCAT-1	2	Cortex_P10_AAAGTAGGTCATCCCT	0
CTAGGTATCCAAATGC-1	7			CTAGGTATCCAAATGC-1	7	Cortex_P10_ACCTTTACAATAACGA	0
CTAGGTATCTCATGCC-1	10			CTAGGTATCTCATGCC-1	10	Cortex_P10_TTCTTAGTCAACGAAA	0
CTATCCGTCTCGTGGG-1	2			CTATCCGTCTCGTGGG-1	2	Cortex_P10_CGTGAGCTCAGCGACC	0
CTATCTAAGTCGAATA-1	4			CTATCTAAGTCGAATA-1	4	Cortex_P10_TAGACCACAAGCTGAG	0
CTATCTACAACTCGTA-1	12			CTATCTACAACTCGTA-1	12	Cortex_P10_ATTTCTGAGCTGAAAT	0
CTATCTAGTATCTCGA-1	33			CTATCTAGTATCTCGA-1	33	Cortex_P10_CTCGAAAAGCTGCAAG	0
CTCAACCAGTCACGCC-1	10			CTCAACCAGTCACGCC-1	10	Cortex_P10_TAAGCGTGTTGTGGAG	1
CTCAACCGTCGACTGC-1	3			CTCAACCGTCGACTGC-1	3	Cortex_P10_GGTGAAGTCTTGTTTG	0
CTCAAGAAGAGTCAAT-1	10			CTCAAGAAGAGTCAAT-1	10	Cortex_P10_TCTCTAAGTCGCGAAA	0
CTCAATTTCCCAGCGA-1	8			CTCAATTTCCCAGCGA-1	8	Cortex_P10_AAAGATGAGATCTGCT	0
CTCACTGAGTTTGCTG-1	7			CTCACTGAGTTTGCTG-1	7	Cortex_P10_TAGCCGGAGATGCCAG	0
CTCACTGTCCAATCTT-1	1			CTCACTGTCCAATCTT-1	1	Cortex_P10_CAGCAGCAGAAACCGC	0
CTCAGTCCAAACACGG-1	0			CTCAGTCCAAACACGG-1	0	Cortex_P10_GATCGTACACCGGAAA	0
CTCAGTCCACCTTCCA-1	1			CTCAGTCCACCTTCCA-1	1	Cortex_P10_TTAGTTCGTTCAACCA	0
CTCATCGAGGGTACAC-1	7			CTCATCGAGGGTACAC-1	7	Cortex_P10_ACGATGTGTCTAACGT	0
CTCATCGTCAGTGTTG-1	0			CTCATCGTCAGTGTTG-1	0	Cortex_P10_AGGCCACGTACCGTTA	0
CTCATCGTCCTTGAAG-1	5			CTCATCGTCCTTGAAG-1	5	Cortex_P10_CATGGCGGTTTGACTG	0
CTCATGCCATAGGCGA-1	0			CTCATGCCATAGGCGA-1	0	Cortex_P10_TACGGGCCATGCTAGT	0
CTCATGCTCTTGAACG-1	3			CTCATGCTCTTGAACG-1	3	Cortex_P10_AGCTCCTCAACAACCT	0
CTCCACACAAGTGGTG-1	0			CTCCACACAAGTGGTG-1	0	Cortex_P10_ACACCCTGTACGCACC	0
CTCCACACACGCCAGT-1	1			CTCCACACACGCCAGT-1	1	Cortex_P10_TCTCTAAGTGTGACCC	0
CTCCACAGTTGCAAGG-1	13			CTCCACAGTTGCAAGG-1	13	Cortex_P10_CAGAGAGAGGGTCTCC	0
CTCCATGGTATCCTTT-1	4			CTCCATGGTATCCTTT-1	4	Cortex_P10_TGAGCATAGATGCCTT	0
CTCCATGGTTCGGCTG-1	2			CTCCATGGTTCGGCTG-1	2	Cortex_P10_CATTATCGTGGTGTAG	0
CTCCATGTCTTAGCAG-1	6			CTCCATGTCTTAGCAG-1	6	Cortex_P10_ATGTGTGGTGTTAAGA	0
CTCCTCCCACATACGT-1	4			CTCCTCCCACATACGT-1	4	Cortex_P10_CGGCTAGAGCGCCTCA	0
CTCCTCCCATCGAGCC-1	0			CTCCTCCCATCGAGCC-1	0	Cortex_P10_TAAGCGTAGTGATCGG	0
CTCGAGGCAACCCTCT-1	3			CTCGAGGCAACCCTCT-1	3	Cortex_P10_CCGGGATAGACCTTTG	0
CTCGAGGCAAGACGGT-1	2			CTCGAGGCAAGACGGT-1	2	Cortex_P10_ATTTCTGGTAGATTAG	0
CTCTCAGAGGCGACAT-1	9			CTCTCAGAGGCGACAT-1	9	Cortex_P10_GCAGTTAAGTTACGGG	0
CTCTCAGCACACCTAA-1	11			CTCTCAGCACACCTAA-1	11	Cortex_P10_TCATTTGGTGGTGTAG	0
CTCTCAGCATAAGCGG-1	0			CTCTCAGCATAAGCGG-1	0	Cortex_P10_TACCTATGTTGCCTCT	0
CTGAATGAGCGTTCAT-1	5			CTGAATGAGCGTTCAT-1	5	Cortex_P10_AAAGATGCATGCCTAA	0
CTGAGGCAGAAATCCA-1	0			CTGAGGCAGAAATCCA-1	0	Cortex_P10_CGACTTCGTGTCGCTG	0
CTGAGGCAGCCTCAAT-1	11			CTGAGGCAGCCTCAAT-1	11	Cortex_P10_CCTTACGCAGCTGTGC	0
CTGAGGCCAACCCGCA-1	5			CTGAGGCCAACCCGCA-1	5	Cortex_P10_ACGGCCAAGTTAAGTG	0
CTGATCCAGACTCTTG-1	0			CTGATCCAGACTCTTG-1	0	Cortex_P10_GTGCGGTGTTGGTAAA	0
CTGATCCAGCACTAAA-1	0			CTGATCCAGCACTAAA-1	0	Cortex_P10_AGCGTCGCACCTCGTT	0
CTGATCCCATGCTGCG-1	2			CTGATCCCATGCTGCG-1	2	Cortex_P10_CGTGTAAAGATGCGAC	1
CTGATCCTCACCATGA-1	9			CTGATCCTCACCATGA-1	9	Cortex_P10_GCGAGAAGTTCTGGTA	0
CTGATCCTCTCCCATG-1	0			CTGATCCTCTCCCATG-1	0
CTGCAGGGTGCATTTG-1	1			CTGCAGGGTGCATTTG-1	1
CTGCATCGTCTCGACG-1	2			CTGCATCGTCTCGACG-1	2
CTGCCATCAACTGAAA-1	19			CTGCCATCAACTGAAA-1	19
CTGCCATTCCAGCAAT-1	7			CTGCCATTCCAGCAAT-1	7
CTGCCTAAGGACTATA-1	0			CTGCCTAAGGACTATA-1	0
CTGCGAGAGGTGAGCT-1	16			CTGCGAGAGGTGAGCT-1	16
CTGCTCAGTCCACATA-1	1			CTGCTCAGTCCACATA-1	1
CTGGACGCAGCTCTGG-1	3			CTGGACGCAGCTCTGG-1	3
CTGGACGTCTGAGGTT-1	8			CTGGACGTCTGAGGTT-1	8
CTGGCAGGTCTCGACG-1	2			CTGGCAGGTCTCGACG-1	2
CTGGCAGTCAAGCCAT-1	31			CTGGCAGTCAAGCCAT-1	31
CTGGTCTTCATTTCCA-1	0			CTGGTCTTCATTTCCA-1	0
CTGGTCTTCGGTAACT-1	3			CTGGTCTTCGGTAACT-1	3
CTGTACCAGTGAACAT-1	3			CTGTACCAGTGAACAT-1	3
CTGTACCGTCAAAGCG-1	15			CTGTACCGTCAAAGCG-1	15
CTGTACCTCCCTCTCC-1	12			CTGTACCTCCCTCTCC-1	12
CTGTATTTCGTAGCCG-1	5			CTGTATTTCGTAGCCG-1	5
CTGTATTTCTTCTAAC-1	6			CTGTATTTCTTCTAAC-1	6
CTGTCGTCACGGGTAA-1	9			CTGTCGTCACGGGTAA-1	9
CTGTCGTGTCTCGGAC-1	5			CTGTCGTGTCTCGGAC-1	5
CTGTCGTTCGTAACAC-1	7			CTGTCGTTCGTAACAC-1	7
CTGTGAACACCCATAA-1	2			CTGTGAACACCCATAA-1	2
CTTACCGAGGAAAGAC-1	2			CTTACCGAGGAAAGAC-1	2
CTTACCGAGGTCCCTG-1	2			CTTACCGAGGTCCCTG-1	2
CTTAGGAAGAATTCAG-1	5			CTTAGGAAGAATTCAG-1	5
CTTAGGACAGAGATTA-1	4			CTTAGGACAGAGATTA-1	4
CTTCAATAGAACCCGA-1	5			CTTCAATAGAACCCGA-1	5
CTTCAATTCCCGAGTG-1	7			CTTCAATTCCCGAGTG-1	7
CTTCAATTCTCGTGGG-1	3			CTTCAATTCTCGTGGG-1	3
CTTCCTTTCACCCTGT-1	0			CTTCCTTTCACCCTGT-1	0
CTTCCTTTCCGTAGTA-1	0			CTTCCTTTCCGTAGTA-1	0
CTTCGGTAGCTAGAAT-1	1			CTTCGGTAGCTAGAAT-1	1
CTTCGGTCACAGCGCT-1	1			CTTCGGTCACAGCGCT-1	1
CTTCGGTGTGGTCAAG-1	5			CTTCGGTGTGGTCAAG-1	5
CTTCGGTTCACGGGAA-1	0			CTTCGGTTCACGGGAA-1	0
CTTCTAAAGACTAAGT-1	15			CTTCTAAAGACTAAGT-1	15
CTTCTCTCAATAGAGT-1	8			CTTCTCTCAATAGAGT-1	8
CTTCTCTGTACATACC-1	4			CTTCTCTGTACATACC-1	4
CTTGATTCATACCGTA-1	3			CTTGATTCATACCGTA-1	3
CTTGATTTCGCCGTGA-1	7			CTTGATTTCGCCGTGA-1	7
CTTTCAAGTACCTAAC-1	1			CTTTCAAGTACCTAAC-1	1
CTTTCAATCCTACACC-1	2			CTTTCAATCCTACACC-1	2
GAAACCTAGGTTGGAC-1	4			GAAACCTAGGTTGGAC-1	4
GAAACCTGTGGACAGT-1	1			GAAACCTGTGGACAGT-1	1
GAAACCTTCAGGGATG-1	0			GAAACCTTCAGGGATG-1	0
GAAATGATCTGCAGCG-1	15			GAAATGATCTGCAGCG-1	15
GAACACTAGCGAGAAA-1	1			GAACACTAGCGAGAAA-1	1
GAACGTTTCCTGCTAC-1	2			GAACGTTTCCTGCTAC-1	2
GAACTGTAGGTCCGAA-1	12			GAACTGTAGGTCCGAA-1	12
GAACTGTAGTAGAGTT-1	6			GAACTGTAGTAGAGTT-1	6
GAAGCCCAGCCTATCA-1	9			GAAGCCCAGCCTATCA-1	9
GAAGCGAGTCGAAGCA-1	0			GAAGCGAGTCGAAGCA-1	0
GAAGCGATCCCAAGCG-1	5			GAAGCGATCCCAAGCG-1	5
GAAGGACCATATCTCT-1	0			GAAGGACCATATCTCT-1	0
GAAGGGTAGGTCGAGT-1	10			GAAGGGTAGGTCGAGT-1	10
GAAGTAAAGCCTCTGG-1	1			GAAGTAAAGCCTCTGG-1	1
GAAGTAACATATAGCC-1	10			GAAGTAACATATAGCC-1	10
GAATAGAGTTGATGTC-1	3			GAATAGAGTTGATGTC-1	3
GAATAGATCGGCTCTT-1	6			GAATAGATCGGCTCTT-1	6
GAATCGTGTCGAGCTC-1	1			GAATCGTGTCGAGCTC-1	1
GACACGCAGCCGAACA-1	0			GACACGCAGCCGAACA-1	0
GACACGCTCGACCAAT-1	6			GACACGCTCGACCAAT-1	6
GACAGCCAGATTGAGT-1	6			GACAGCCAGATTGAGT-1	6
GACATCACAATACGCT-1	19			GACATCACAATACGCT-1	19
GACCCAGAGACGCCAA-1	2			GACCCAGAGACGCCAA-1	2
GACCCAGTCTACGCGG-1	0			GACCCAGTCTACGCGG-1	0
GACCCTTAGGTTGTTC-1	2			GACCCTTAGGTTGTTC-1	2
GACCGTGCACGTTCGG-1	1			GACCGTGCACGTTCGG-1	1
GACCTTCAGGAACTCG-1	6			GACCTTCAGGAACTCG-1	6
GACCTTCTCATTCGGA-1	15			GACCTTCTCATTCGGA-1	15
GACCTTCTCGAGAAAT-1	2			GACCTTCTCGAGAAAT-1	2
GACGCTGAGCTAGTTC-1	1			GACGCTGAGCTAGTTC-1	1
GACGTTACAGAGTAAT-1	5			GACGTTACAGAGTAAT-1	5
GACTATGAGGCAGTCA-1	16			GACTATGAGGCAGTCA-1	16
GACTATGAGGCTCCCA-1	6			GACTATGAGGCTCCCA-1	6
GACTATGCAGAGCTAG-1	1			GACTATGCAGAGCTAG-1	1
GACTATGTCTTGTGCC-1	1			GACTATGTCTTGTGCC-1	1
GACTCAATCTGAGTCA-1	1			GACTCAATCTGAGTCA-1	1
GACTGATTCTGAACGT-1	8			GACTGATTCTGAACGT-1	8
GACTTCCAGGCTGAAC-1	11			GACTTCCAGGCTGAAC-1	11
GACTTCCTCGCTGCGA-1	2			GACTTCCTCGCTGCGA-1	2
GAGAAATAGCTAGCCC-1	8			GAGAAATAGCTAGCCC-1	8
GAGACTTTCCCGAGGT-1	17			GAGACTTTCCCGAGGT-1	17
GAGAGGTTCAGCGCGT-1	8			GAGAGGTTCAGCGCGT-1	8
GAGAGGTTCGCGATCG-1	9			GAGAGGTTCGCGATCG-1	9
GAGAGGTTCGTGCGAC-1	0			GAGAGGTTCGTGCGAC-1	0
GAGATGGCAGTTTCGA-1	2			GAGATGGCAGTTTCGA-1	2
GAGATGGGTGGCTACC-1	1			GAGATGGGTGGCTACC-1	1
GAGGCAAGTGACTCTA-1	34			GAGGCAAGTGACTCTA-1	34
GAGGCCTCAACTTGGT-1	4			GAGGCCTCAACTTGGT-1	4
GAGGGATAGTGATGGC-1	9			GAGGGATAGTGATGGC-1	9
GAGGGATCAGAACTAA-1	7			GAGGGATCAGAACTAA-1	7
GAGGGATTCCCTCGTA-1	0			GAGGGATTCCCTCGTA-1	0
GAGGGTAAGATACGAT-1	3			GAGGGTAAGATACGAT-1	3
GAGGGTACACCCTGTT-1	4			GAGGGTACACCCTGTT-1	4
GAGGGTAGTAGGACTG-1	5			GAGGGTAGTAGGACTG-1	5
GAGGGTATCAATCCAG-1	0			GAGGGTATCAATCCAG-1	0
GAGTCATAGCATCCCG-1	6			GAGTCATAGCATCCCG-1	6
GAGTCTAAGTGGACGT-1	0			GAGTCTAAGTGGACGT-1	0
GAGTGTTCAATCTAGC-1	2			GAGTGTTCAATCTAGC-1	2
GAGTGTTGTATCTCTT-1	3			GAGTGTTGTATCTCTT-1	3
GAGTTTGAGAGAGTGA-1	1			GAGTTTGAGAGAGTGA-1	1
GATAGAAAGTCTGGAG-1	20			GATAGAAAGTCTGGAG-1	20
GATCAGTGTGTCTTCC-1	3			GATCAGTGTGTCTTCC-1	3
GATCATGCAAACTAGA-1	0			GATCATGCAAACTAGA-1	0
GATCATGGTAGGCAGT-1	11			GATCATGGTAGGCAGT-1	11
GATCCCTGTAGGAGTC-1	1			GATCCCTGTAGGAGTC-1	1
GATCCCTTCAGCAATC-1	0			GATCCCTTCAGCAATC-1	0
GATCGTACACACTTAG-1	2			GATCGTACACACTTAG-1	2
GATCGTAGTTCGTTCC-1	2			GATCGTAGTTCGTTCC-1	2
GATCGTATCCGAGATT-1	7			GATCGTATCCGAGATT-1	7
GATGACTAGAGGTTAT-1	0			GATGACTAGAGGTTAT-1	0
GATGACTTCAGTCAGT-1	3			GATGACTTCAGTCAGT-1	3
GATGAGGAGCCGTTGC-1	0			GATGAGGAGCCGTTGC-1	0
GATGAGGGTTGCGAAG-1	0			GATGAGGGTTGCGAAG-1	0
GATGATCGTCCTTAAG-1	2			GATGATCGTCCTTAAG-1	2
GATGGAGGTGTGGTCC-1	0			GATGGAGGTGTGGTCC-1	0
GATGGAGTCCAGTACA-1	2			GATGGAGTCCAGTACA-1	2
GATGGAGTCCTAGAGT-1	5			GATGGAGTCCTAGAGT-1	5
GATGGAGTCTAGAGCT-1	5			GATGGAGTCTAGAGCT-1	5
GATGGAGTCTGGGATT-1	10			GATGGAGTCTGGGATT-1	10
GATGTTGCAACCAACT-1	2			GATGTTGCAACCAACT-1	2
GATGTTGCATAAGCAA-1	9			GATGTTGCATAAGCAA-1	9
GATGTTGTCCGCACTT-1	3			GATGTTGTCCGCACTT-1	3
GATTCGAAGTCATCGT-1	4			GATTCGAAGTCATCGT-1	4
GATTCTTGTCTTACTT-1	13			GATTCTTGTCTTACTT-1	13
GATTTCTGTACTCCGG-1	7			GATTTCTGTACTCCGG-1	7
GCAACATAGCTTGTTG-1	5			GCAACATAGCTTGTTG-1	5
GCAACATCAAGAGTAT-1	2			GCAACATCAAGAGTAT-1	2
GCAACATTCAGCTTCC-1	24			GCAACATTCAGCTTCC-1	24
GCAACATTCGACGCTG-1	1			GCAACATTCGACGCTG-1	1
GCACATAGTGTGGTCC-1	12			GCACATAGTGTGGTCC-1	12
GCACGGTAGAAGCTCG-1	2			GCACGGTAGAAGCTCG-1	2
GCACGGTGTATGTCCA-1	0			GCACGGTGTATGTCCA-1	0
GCACGTGCAAGCGAAC-1	1			GCACGTGCAAGCGAAC-1	1
GCACTAAAGAGGATGA-1	6			GCACTAAAGAGGATGA-1	6
GCACTAATCAGAGTGG-1	2			GCACTAATCAGAGTGG-1	2
GCAGCCATCACCGCTT-1	0			GCAGCCATCACCGCTT-1	0
GCAGGCTGTCGATGCC-1	1			GCAGGCTGTCGATGCC-1	1
GCAGGCTGTGTTATCG-1	7			GCAGGCTGTGTTATCG-1	7
GCATTAGGTACGCTTA-1	5			GCATTAGGTACGCTTA-1	5
GCATTAGTCAAGTCTG-1	5			GCATTAGTCAAGTCTG-1	5
GCCAGGTCATGAGAAT-1	0			GCCAGGTCATGAGAAT-1	0
GCCAGTGCAACCACGC-1	5			GCCAGTGCAACCACGC-1	5
GCCAGTGCATTGAGGG-1	7			GCCAGTGCATTGAGGG-1	7
GCCAGTGGTTCATCGA-1	8			GCCAGTGGTTCATCGA-1	8
GCCATGGCAGCTATAC-1	0			GCCATGGCAGCTATAC-1	0
GCCATTCAGTAGCATA-1	9			GCCATTCAGTAGCATA-1	9
GCCCAGAAGCTGACAG-1	17			GCCCAGAAGCTGACAG-1	17
GCCCAGACACTCAAGT-1	5			GCCCAGACACTCAAGT-1	5
GCCCAGAGTCTTGCGG-1	2			GCCCAGAGTCTTGCGG-1	2
GCCCAGAGTTCTTGCC-1	11			GCCCAGAGTTCTTGCC-1	11
GCCCAGATCGGTGTAT-1	0			GCCCAGATCGGTGTAT-1	0
GCCCGAACATCCTAAG-1	2			GCCCGAACATCCTAAG-1	2
GCCGATGAGATTGAGT-1	1			GCCGATGAGATTGAGT-1	1
GCCGATGTCCTTCTTC-1	0			GCCGATGTCCTTCTTC-1	0
GCCGTGAAGCTACGTT-1	4			GCCGTGAAGCTACGTT-1	4
GCCGTGATCTCCATAT-1	0			GCCGTGATCTCCATAT-1	0
GCCTGTTCAAATGCGG-1	1			GCCTGTTCAAATGCGG-1	1
GCCTGTTTCCATCAGA-1	3			GCCTGTTTCCATCAGA-1	3
GCGAGAAAGAGGCGTT-1	4			GCGAGAAAGAGGCGTT-1	4
GCGAGAACATGACTTG-1	2			GCGAGAACATGACTTG-1	2
GCGGAAACACTCCGGA-1	3			GCGGAAACACTCCGGA-1	3
GCGGAAACAGAAATTG-1	0			GCGGAAACAGAAATTG-1	0
GCGGAAACAGCTGAGA-1	8			GCGGAAACAGCTGAGA-1	8
GCGGATCCAAGCGAAC-1	3			GCGGATCCAAGCGAAC-1	3
GCGTGCAGTATGATCC-1	13			GCGTGCAGTATGATCC-1	13
GCGTGCAGTTGGATCT-1	1			GCGTGCAGTTGGATCT-1	1
GCGTGCATCGCAGATT-1	4			GCGTGCATCGCAGATT-1	4
GCGTTTCGTCATGACT-1	1			GCGTTTCGTCATGACT-1	1
GCGTTTCGTTATGGTC-1	1			GCGTTTCGTTATGGTC-1	1
GCTACAACATGACGTT-1	3			GCTACAACATGACGTT-1	3
GCTCAAAGTCTGTGCG-1	2			GCTCAAAGTCTGTGCG-1	2
GCTGAATAGCCTCGTG-1	2			GCTGAATAGCCTCGTG-1	2
GCTGAATCACTCTGCT-1	3			GCTGAATCACTCTGCT-1	3
GCTGAATCATATTCGG-1	1			GCTGAATCATATTCGG-1	1
GCTGAATGTGACTGTT-1	1			GCTGAATGTGACTGTT-1	1
GCTGCAGGTAGCGCCT-1	5			GCTGCAGGTAGCGCCT-1	5
GCTGCAGTCGCTTTAT-1	1			GCTGCAGTCGCTTTAT-1	1
GCTGCAGTCTCCCAAC-1	5			GCTGCAGTCTCCCAAC-1	5
GCTTCACAGTAAGAGG-1	6			GCTTCACAGTAAGAGG-1	6
GCTTGGGAGCAAGTGC-1	1			GCTTGGGAGCAAGTGC-1	1
GCTTGGGCATGGCGCT-1	6			GCTTGGGCATGGCGCT-1	6
GCTTGGGTCTATTGTC-1	5			GCTTGGGTCTATTGTC-1	5
GCTTTCGAGAAGGGAT-1	0			GCTTTCGAGAAGGGAT-1	0
GGAAGTGAGGTTCATC-1	1			GGAAGTGAGGTTCATC-1	1
GGAAGTGGTAACCCTA-1	18			GGAAGTGGTAACCCTA-1	18
GGAAGTGGTTTCAGAC-1	3			GGAAGTGGTTTCAGAC-1	3
GGAATCTAGGCATCGA-1	8			GGAATCTAGGCATCGA-1	8
GGAATCTCAGATCCAT-1	6			GGAATCTCAGATCCAT-1	6
GGAATCTGTCTCCCTA-1	3			GGAATCTGTCTCCCTA-1	3
GGAATCTGTTCGGGTC-1	0			GGAATCTGTTCGGGTC-1	0
GGAATCTTCCATTCAT-1	4			GGAATCTTCCATTCAT-1	4
GGAATCTTCCTCGCAT-1	3			GGAATCTTCCTCGCAT-1	3
GGAATGGCAACCAGAG-1	0			GGAATGGCAACCAGAG-1	0
GGAATGGCATAAGATG-1	0			GGAATGGCATAAGATG-1	0
GGAATGGGTCCAAGAG-1	5			GGAATGGGTCCAAGAG-1	5
GGAATGGGTCGGCTAC-1	1			GGAATGGGTCGGCTAC-1	1
GGACGTCAGTCATAGA-1	0			GGACGTCAGTCATAGA-1	0
GGAGAACCAGATCCTA-1	0			GGAGAACCAGATCCTA-1	0
GGAGAACGTTGAGGAC-1	14			GGAGAACGTTGAGGAC-1	14
GGAGCAACAATATCCG-1	12			GGAGCAACAATATCCG-1	12
GGAGCAATCAGCTCTC-1	5			GGAGCAATCAGCTCTC-1	5
GGAGGATTCACCTCTG-1	4			GGAGGATTCACCTCTG-1	4
GGATGTTGTGACTGTT-1	7			GGATGTTGTGACTGTT-1	7
GGCGTCACAGGTCCGT-1	3			GGCGTCACAGGTCCGT-1	3
GGCGTCAGTACTGAGG-1	4			GGCGTCAGTACTGAGG-1	4
GGCTGTGGTGGCCTCA-1	0			GGCTGTGGTGGCCTCA-1	0
GGCTTTCTCCTATGGA-1	5			GGCTTTCTCCTATGGA-1	5
GGGAAGTAGTGACCTT-1	1			GGGAAGTAGTGACCTT-1	1
GGGACCTCAAGTCATC-1	4			GGGACCTCAAGTCATC-1	4
GGGACCTTCACGGGCT-1	9			GGGACCTTCACGGGCT-1	9
GGGACTCCATCGTGGC-1	23			GGGACTCCATCGTGGC-1	23
GGGACTCTCAACGTGT-1	4			GGGACTCTCAACGTGT-1	4
GGGAGATAGGGTTAAT-1	7			GGGAGATAGGGTTAAT-1	7
GGGAGTATCCATACTT-1	8			GGGAGTATCCATACTT-1	8
GGGATCCCAGGACTTT-1	0			GGGATCCCAGGACTTT-1	0
GGGATGAAGGACGCTA-1	3			GGGATGAAGGACGCTA-1	3
GGGATGATCCTAGCCT-1	15			GGGATGATCCTAGCCT-1	15
GGGCCATAGGTTCCAT-1	10			GGGCCATAGGTTCCAT-1	10
GGGCCATCAAGCGCTC-1	3			GGGCCATCAAGCGCTC-1	3
GGGCGTTCAATTGCCA-1	3			GGGCGTTCAATTGCCA-1	3
GGGCGTTGTCCGGATC-1	16			GGGCGTTGTCCGGATC-1	16
GGGCGTTTCAGACCTA-1	1			GGGCGTTTCAGACCTA-1	1
GGGCTACCAACCCTAA-1	2			GGGCTACCAACCCTAA-1	2
GGGCTACTCTCGCGTT-1	3			GGGCTACTCTCGCGTT-1	3
GGGCTCAAGAAATTCG-1	0			GGGCTCAAGAAATTCG-1	0
GGGCTCATCTGGCTGG-1	1			GGGCTCATCTGGCTGG-1	1
GGGTAGATCAAGTGGG-1	12			GGGTAGATCAAGTGGG-1	12
GGGTATTCATCATCCC-1	12			GGGTATTCATCATCCC-1	12
GGGTATTGTCCAGCAC-1	11			GGGTATTGTCCAGCAC-1	11
GGGTCACGTTCCGTTC-1	2			GGGTCACGTTCCGTTC-1	2
GGGTCTGAGACGCCAA-1	0			GGGTCTGAGACGCCAA-1	0
GGGTGAAAGAACAAGG-1	7			GGGTGAAAGAACAAGG-1	7
GGGTGAAAGCTCTATG-1	7			GGGTGAAAGCTCTATG-1	7
GGGTGAATCTAGAGCT-1	6			GGGTGAATCTAGAGCT-1	6
GGGTGTCAGCAATAAC-1	0			GGGTGTCAGCAATAAC-1	0
GGGTGTCAGCCTGAAG-1	2			GGGTGTCAGCCTGAAG-1	2
GGGTGTCAGTATGGAT-1	0			GGGTGTCAGTATGGAT-1	0
GGGTGTCCAACAGTGG-1	0			GGGTGTCCAACAGTGG-1	0
GGGTGTCCAAGTGACG-1	9			GGGTGTCCAAGTGACG-1	9
GGGTGTCTCAGGACGA-1	11			GGGTGTCTCAGGACGA-1	11
GGGTTATCAACATCGT-1	3			GGGTTATCAACATCGT-1	3
GGGTTTAAGTGTTGTC-1	1			GGGTTTAAGTGTTGTC-1	1
GGTAACTCAACGTTAC-1	1			GGTAACTCAACGTTAC-1	1
GGTAATCCAATACCCA-1	0			GGTAATCCAATACCCA-1	0
GGTAATCCATCAGCTA-1	11			GGTAATCCATCAGCTA-1	11
GGTAGAGAGGCTAACG-1	1			GGTAGAGAGGCTAACG-1	1
GGTAGAGTCCGTTGGG-1	0			GGTAGAGTCCGTTGGG-1	0
GGTAGAGTCTAGTCAG-1	4			GGTAGAGTCTAGTCAG-1	4
GGTCACGGTCAGGTAG-1	3			GGTCACGGTCAGGTAG-1	3
GGTCACGTCATTTGTC-1	5			GGTCACGTCATTTGTC-1	5
GGTGATTTCCATTCAT-1	0			GGTGATTTCCATTCAT-1	0
GGTGGCTCACCTGCTT-1	1			GGTGGCTCACCTGCTT-1	1
GGTGGCTGTGTTGACT-1	0			GGTGGCTGTGTTGACT-1	0
GGTGTCGAGAATCGAT-1	4			GGTGTCGAGAATCGAT-1	4
GGTGTCGAGCTGTTAC-1	7			GGTGTCGAGCTGTTAC-1	7
GGTGTCGCAGAGTTGG-1	2			GGTGTCGCAGAGTTGG-1	2
GGTGTCGGTGGACTAG-1	7			GGTGTCGGTGGACTAG-1	7
GGTTAACCACTCACTC-1	2			GGTTAACCACTCACTC-1	2
GGTTCTCAGCTGCCTG-1	2			GGTTCTCAGCTGCCTG-1	2
GGTTCTCAGGGCTTCC-1	3			GGTTCTCAGGGCTTCC-1	3
GTAACACGTACTGACT-1	11			GTAACACGTACTGACT-1	11
GTAACACGTGTCTTAG-1	6			GTAACACGTGTCTTAG-1	6
GTAAGTCTCTAATTCC-1	35			GTAAGTCTCTAATTCC-1	35
GTAAGTCTCTGGGCAC-1	10			GTAAGTCTCTGGGCAC-1	10
GTAATCGCACTTACAG-1	0			GTAATCGCACTTACAG-1	0
GTAATGCTCACACGAT-1	2			GTAATGCTCACACGAT-1	2
GTAATGCTCTGGTTGA-1	1			GTAATGCTCTGGTTGA-1	1
GTACAACAGAATCTAG-1	2			GTACAACAGAATCTAG-1	2
GTACAACCACATTGTG-1	7			GTACAACCACATTGTG-1	7
GTACAACCAGGACATG-1	5			GTACAACCAGGACATG-1	5
GTAGAAAAGTAAGACT-1	1			GTAGAAAAGTAAGACT-1	1
GTAGAAACAAATACGA-1	14			GTAGAAACAAATACGA-1	14
GTAGAGGAGGCGTCCT-1	4			GTAGAGGAGGCGTCCT-1	4
GTAGAGGAGTAGTCCT-1	6			GTAGAGGAGTAGTCCT-1	6
GTAGAGGCAGCGCTTG-1	21			GTAGAGGCAGCGCTTG-1	21
GTAGAGGTCTGCATAG-1	4			GTAGAGGTCTGCATAG-1	4
GTAGATCAGGATGTTA-1	12			GTAGATCAGGATGTTA-1	12
GTAGATCCATGGGTCC-1	2			GTAGATCCATGGGTCC-1	2
GTAGATCGTTCCATTT-1	0			GTAGATCGTTCCATTT-1	0
GTAGCTACACGTACAT-1	1			GTAGCTACACGTACAT-1	1
GTAGCTATCCTATGGA-1	5			GTAGCTATCCTATGGA-1	5
GTAGGAGAGCCTCGTG-1	6			GTAGGAGAGCCTCGTG-1	6
GTAGGAGAGCGCTGCT-1	17			GTAGGAGAGCGCTGCT-1	17
GTAGGAGCAGCTGCCA-1	4			GTAGGAGCAGCTGCCA-1	4
GTAGGAGGTCGAGCTC-1	14			GTAGGAGGTCGAGCTC-1	14
GTAGGAGTCCTACCGT-1	8			GTAGGAGTCCTACCGT-1	8
GTAGGTTAGGCCTGAA-1	10			GTAGGTTAGGCCTGAA-1	10
GTAGGTTCAAACGAGC-1	5			GTAGGTTCAAACGAGC-1	5
GTAGGTTCATTAGGAA-1	5			GTAGGTTCATTAGGAA-1	5
GTAGTACGTAAGATTG-1	11			GTAGTACGTAAGATTG-1	11
GTAGTACTCGATACGT-1	5			GTAGTACTCGATACGT-1	5
GTATTGGAGGTAGCAC-1	5			GTATTGGAGGTAGCAC-1	5
GTATTTCAGAGTCAGC-1	18			GTATTTCAGAGTCAGC-1	18
GTATTTCGTGCTCTTC-1	5			GTATTTCGTGCTCTTC-1	5
GTATTTCTCCTAGCTC-1	2			GTATTTCTCCTAGCTC-1	2
GTATTTCTCTTTCCAA-1	2			GTATTTCTCTTTCCAA-1	2
GTCAAGTGTCTTAGTG-1	17			GTCAAGTGTCTTAGTG-1	17
GTCACGGTCTGGCTGG-1	7			GTCACGGTCTGGCTGG-1	7
GTCACTCAGAAACCCG-1	10			GTCACTCAGAAACCCG-1	10
GTCACTCAGGCGTCCT-1	3			GTCACTCAGGCGTCCT-1	3
GTCACTCGTCTCACGG-1	4			GTCACTCGTCTCACGG-1	4
GTCACTCTCTGCGATA-1	5			GTCACTCTCTGCGATA-1	5
GTCAGCGCAGCTGTAT-1	2			GTCAGCGCAGCTGTAT-1	2
GTCAGCGTCCACGTGG-1	1			GTCAGCGTCCACGTGG-1	1
GTCATCCAGATTCGAA-1	2			GTCATCCAGATTCGAA-1	2
GTCATCCAGTAGCTCT-1	1			GTCATCCAGTAGCTCT-1	1
GTCATGAGTTCTAACG-1	2			GTCATGAGTTCTAACG-1	2
GTCATTTAGCACGGAT-1	8			GTCATTTAGCACGGAT-1	8
GTCCACTCAGCGACCT-1	22			GTCCACTCAGCGACCT-1	22
GTCCCATCATAGTCAC-1	7			GTCCCATCATAGTCAC-1	7
GTCCTCACAGAATTCC-1	22			GTCCTCACAGAATTCC-1	22
GTCCTCAGTCGGTGAA-1	2			GTCCTCAGTCGGTGAA-1	2
GTCCTCATCCAATCCC-1	3			GTCCTCATCCAATCCC-1	3
GTCCTCATCCACTAGA-1	6			GTCCTCATCCACTAGA-1	6
GTCCTCATCGATAACC-1	20			GTCCTCATCGATAACC-1	20
GTCGAATCATTGCCTC-1	0			GTCGAATCATTGCCTC-1	0
GTCGCGAAGTTATGGA-1	3			GTCGCGAAGTTATGGA-1	3
GTCGCGACAAGATCCT-1	0			GTCGCGACAAGATCCT-1	0
GTCGTAAGTGCCTACG-1	5			GTCGTAAGTGCCTACG-1	5
GTCGTTCGTTGCTGAT-1	2			GTCGTTCGTTGCTGAT-1	2
GTCGTTCTCGGCTGGT-1	13			GTCGTTCTCGGCTGGT-1	13
GTCTACCAGGTCCAGA-1	2			GTCTACCAGGTCCAGA-1	2
GTCTACCTCCACTTCG-1	0			GTCTACCTCCACTTCG-1	0
GTCTAGACAGGCTATT-1	0			GTCTAGACAGGCTATT-1	0
GTCTAGAGTGTAAATG-1	4			GTCTAGAGTGTAAATG-1	4
GTCTAGAGTTTACGAC-1	4			GTCTAGAGTTTACGAC-1	4
GTCTCACCACACGCCA-1	0			GTCTCACCACACGCCA-1	0
GTCTCACGTACTGAGG-1	1			GTCTCACGTACTGAGG-1	1
GTCTCACGTTGGCCTG-1	5			GTCTCACGTTGGCCTG-1	5
GTCTCACTCACAAGAA-1	5			GTCTCACTCACAAGAA-1	5
GTCTCACTCGATAACC-1	17			GTCTCACTCGATAACC-1	17
GTCTGTCTCGGTCGAC-1	1			GTCTGTCTCGGTCGAC-1	1
GTCTTTAGTACAAGTA-1	9			GTCTTTAGTACAAGTA-1	9
GTGACGCCAAATTGGA-1	8			GTGACGCCAAATTGGA-1	8
GTGACGCCAGGTGAGT-1	0			GTGACGCCAGGTGAGT-1	0
GTGACGCTCTGGCTGG-1	4			GTGACGCTCTGGCTGG-1	4
GTGAGCCAGACAACAT-1	3			GTGAGCCAGACAACAT-1	3
GTGAGCCAGTCGCGAA-1	3			GTGAGCCAGTCGCGAA-1	3
GTGAGCCCAAGTGGAC-1	0			GTGAGCCCAAGTGGAC-1	0
GTGAGCCCAGCTGTAT-1	2			GTGAGCCCAGCTGTAT-1	2
GTGAGGACAAGAGTGC-1	8			GTGAGGACAAGAGTGC-1	8
GTGAGGATCGCGGTAC-1	0			GTGAGGATCGCGGTAC-1	0
GTGAGGATCTCCTGAC-1	0			GTGAGGATCTCCTGAC-1	0
GTGAGTTGTTTCTATC-1	7			GTGAGTTGTTTCTATC-1	7
GTGATGTAGCGCCTCA-1	26			GTGATGTAGCGCCTCA-1	26
GTGATGTCACATTACG-1	3			GTGATGTCACATTACG-1	3
GTGCACGAGGAGTATT-1	3			GTGCACGAGGAGTATT-1	3
GTGCAGCGTCTTGCGG-1	11			GTGCAGCGTCTTGCGG-1	11
GTGCAGCGTTACCTTT-1	1			GTGCAGCGTTACCTTT-1	1
GTGCGTGTCTCCATAT-1	3			GTGCGTGTCTCCATAT-1	3
GTGCTGGCAGCGGATA-1	19			GTGCTGGCAGCGGATA-1	19
GTGCTGGGTGGAATGC-1	11			GTGCTGGGTGGAATGC-1	11
GTGCTTCCAGCTACCG-1	5			GTGCTTCCAGCTACCG-1	5
GTGGAAGCACTAGTAC-1	0			GTGGAAGCACTAGTAC-1	0
GTGGAAGCATGTCAGT-1	13			GTGGAAGCATGTCAGT-1	13
GTGGAAGTCTAGTGAC-1	28			GTGGAAGTCTAGTGAC-1	28
GTGGAGACATTAGGAA-1	7			GTGGAGACATTAGGAA-1	7
GTGGCGTAGACTCAAA-1	18			GTGGCGTAGACTCAAA-1	18
GTGGCGTGTGGCCTCA-1	3			GTGGCGTGTGGCCTCA-1	3
GTGGGAAAGCGTTAGG-1	0			GTGGGAAAGCGTTAGG-1	0
GTGTAACGTATCGTTG-1	0			GTGTAACGTATCGTTG-1	0
GTGTAACTCCTACACC-1	2			GTGTAACTCCTACACC-1	2
GTGTGGCAGACTAGAT-1	0			GTGTGGCAGACTAGAT-1	0
GTGTGGCCAATAGTGA-1	0			GTGTGGCCAATAGTGA-1	0
GTGTTAGGTTGAATCC-1	9			GTGTTAGGTTGAATCC-1	9
GTGTTAGTCAATCCGA-1	1			GTGTTAGTCAATCCGA-1	1
GTGTTCCCATCTCATT-1	4			GTGTTCCCATCTCATT-1	4
GTTACAGAGCATGAAT-1	13			GTTACAGAGCATGAAT-1	13
GTTACAGCAAAGGCGT-1	13			GTTACAGCAAAGGCGT-1	13
GTTACAGGTGTATCCA-1	12			GTTACAGGTGTATCCA-1	12
GTTACCCCATGAATCC-1	1			GTTACCCCATGAATCC-1	1
GTTACGAAGTCGTTAC-1	6			GTTACGAAGTCGTTAC-1	6
GTTACGACAGCTCCTT-1	26			GTTACGACAGCTCCTT-1	26
GTTACGACATCCCGTT-1	3			GTTACGACATCCCGTT-1	3
GTTAGACAGTTCACTG-1	22			GTTAGACAGTTCACTG-1	22
GTTAGTGGTCAGCTTA-1	1			GTTAGTGGTCAGCTTA-1	1
GTTCATTGTTCGAAGG-1	2			GTTCATTGTTCGAAGG-1	2
GTTCATTTCGTGAGAG-1	18			GTTCATTTCGTGAGAG-1	18
GTTCCGTGTAGACGGT-1	2			GTTCCGTGTAGACGGT-1	2
GTTCCGTTCCTACACC-1	6			GTTCCGTTCCTACACC-1	6
GTTCCGTTCTAAGCGT-1	11			GTTCCGTTCTAAGCGT-1	11
GTTGAACCATTGCTGA-1	6			GTTGAACCATTGCTGA-1	6
GTTGAACGTTCCGCGA-1	1			GTTGAACGTTCCGCGA-1	1
GTTGTCCCAACGTATC-1	1			GTTGTCCCAACGTATC-1	1
GTTTACTCAGCCGTCA-1	8			GTTTACTCAGCCGTCA-1	8
GTTTACTCATCCCGTT-1	4			GTTTACTCATCCCGTT-1	4
GTTTACTTCTCAACCC-1	2			GTTTACTTCTCAACCC-1	2
GTTTGGACACGGGCTT-1	3			GTTTGGACACGGGCTT-1	3
GTTTGGACATTGCCGG-1	0			GTTTGGACATTGCCGG-1	0
TAACACGTCTAGACAC-1	10			TAACACGTCTAGACAC-1	10
TAACCAGAGTCCCGAC-1	6			TAACCAGAGTCCCGAC-1	6
TAACCAGTCGAACTCA-1	7			TAACCAGTCGAACTCA-1	7
TAACGACAGACCATAA-1	3			TAACGACAGACCATAA-1	3
TAACGACAGCCGTAAG-1	2			TAACGACAGCCGTAAG-1	2
TAACTTCGTAAGAACT-1	2			TAACTTCGTAAGAACT-1	2
TAACTTCGTTTAGAGA-1	4			TAACTTCGTTTAGAGA-1	4
TAAGCACTCTACTCAT-1	28			TAAGCACTCTACTCAT-1	28
TAAGCCAAGCACTTTG-1	13			TAAGCCAAGCACTTTG-1	13
TAAGCCAAGTCAACAA-1	4			TAAGCCAAGTCAACAA-1	4
TAAGCGTCAAAGGTTA-1	4			TAAGCGTCAAAGGTTA-1	4
TAAGCGTTCGTTTACT-1	3			TAAGCGTTCGTTTACT-1	3
TAAGTCGAGGTTTGAA-1	3			TAAGTCGAGGTTTGAA-1	3
TAAGTCGTCCCGAGAC-1	22			TAAGTCGTCCCGAGAC-1	22
TAATCTCTCGCCGAGT-1	5			TAATCTCTCGCCGAGT-1	5
TAATCTCTCGTGCACG-1	1			TAATCTCTCGTGCACG-1	1
TAATTCCAGTACGAGC-1	0			TAATTCCAGTACGAGC-1	0
TAATTCCTCTACCACC-1	27			TAATTCCTCTACCACC-1	27
TACAACGAGTGCTACT-1	13			TACAACGAGTGCTACT-1	13
TACACCCTCCCAGTGG-1	3			TACACCCTCCCAGTGG-1	3
TACAGGTAGCGGTAGT-1	1			TACAGGTAGCGGTAGT-1	1
TACAGGTCATCGATAC-1	6			TACAGGTCATCGATAC-1	6
TACAGGTGTTCACGAT-1	1			TACAGGTGTTCACGAT-1	1
TACATTCCAGAACTAA-1	1			TACATTCCAGAACTAA-1	1
TACATTCGTTTCAGAC-1	5			TACATTCGTTTCAGAC-1	5
TACATTCGTTTCCCAC-1	4			TACATTCGTTTCCCAC-1	4
TACATTCTCAATCAGC-1	4			TACATTCTCAATCAGC-1	4
TACCCACCAAACTAAG-1	4			TACCCACCAAACTAAG-1	4
TACCCACGTCAAGCGA-1	0			TACCCACGTCAAGCGA-1	0
TACCCGTGTGCATACT-1	5			TACCCGTGTGCATACT-1	5
TACCGGGAGCGTATGG-1	6			TACCGGGAGCGTATGG-1	6
TACCGGGCACAAACGG-1	13			TACCGGGCACAAACGG-1	13
TACCGGGGTATCTCTT-1	0			TACCGGGGTATCTCTT-1	0
TACGCTCAGCCGTTAT-1	15			TACGCTCAGCCGTTAT-1	15
TACGCTCCAACTTGCA-1	0			TACGCTCCAACTTGCA-1	0
TACGGGCAGCGCCTCA-1	2			TACGGGCAGCGCCTCA-1	2
TACGGGCCACAGGATG-1	0			TACGGGCCACAGGATG-1	0
TACGGGCCACATGACT-1	0			TACGGGCCACATGACT-1	0
TACGGGCCAGGAAGTC-1	2			TACGGGCCAGGAAGTC-1	2
TACGGGCGTTAAGGAT-1	7			TACGGGCGTTAAGGAT-1	7
TACGGTAAGAGAGGTA-1	7			TACGGTAAGAGAGGTA-1	7
TACGGTAGTCGAGATG-1	26			TACGGTAGTCGAGATG-1	26
TACTGCCCAAGTGGTG-1	1			TACTGCCCAAGTGGTG-1	1
TACTGCCTCTCAACCC-1	3			TACTGCCTCTCAACCC-1	3
TACTTACCATAGTCGT-1	7			TACTTACCATAGTCGT-1	7
TACTTCAAGCCAAGTG-1	3			TACTTCAAGCCAAGTG-1	3
TACTTCATCTGACCCT-1	2			TACTTCATCTGACCCT-1	2
TACTTGTAGGACGGAG-1	6			TACTTGTAGGACGGAG-1	6
TACTTGTCAGCAGTTT-1	2			TACTTGTCAGCAGTTT-1	2
TAGACCAGTTCGGCGT-1	3			TAGACCAGTTCGGCGT-1	3
TAGACCATCCTGGCTT-1	0			TAGACCATCCTGGCTT-1	0
TAGAGTCGTCCAACGC-1	3			TAGAGTCGTCCAACGC-1	3
TAGATCGAGAGACAAG-1	9			TAGATCGAGAGACAAG-1	9
TAGCACAAGACAGTCG-1	3			TAGCACAAGACAGTCG-1	3
TAGCACAGTCAAATCC-1	1			TAGCACAGTCAAATCC-1	1
TAGGAGGCAGAATCGG-1	13			TAGGAGGCAGAATCGG-1	13
TAGGAGGGTGGTCTCG-1	2			TAGGAGGGTGGTCTCG-1	2
TAGGGTTAGCTGTCCG-1	3			TAGGGTTAGCTGTCCG-1	3
TAGGGTTGTCTAGGCC-1	0			TAGGGTTGTCTAGGCC-1	0
TAGGGTTTCACTAGCA-1	1			TAGGGTTTCACTAGCA-1	1
TAGGTACTCTTCGACC-1	8			TAGGTACTCTTCGACC-1	8
TAGGTTGCAAGCGAGT-1	1			TAGGTTGCAAGCGAGT-1	1
TAGTGCAGTCAGTCGC-1	6			TAGTGCAGTCAGTCGC-1	6
TATACCTCAGAAATTG-1	7			TATACCTCAGAAATTG-1	7
TATATCCGTGATACCT-1	2			TATATCCGTGATACCT-1	2
TATCCTAAGCGGTATG-1	0			TATCCTAAGCGGTATG-1	0
TATCCTATCCTGTAGA-1	7			TATCCTATCCTGTAGA-1	7
TATCGCCCATATGGCT-1	1			TATCGCCCATATGGCT-1	1
TATCTTGAGACATATG-1	1			TATCTTGAGACATATG-1	1
TATCTTGGTATAGGAT-1	0			TATCTTGGTATAGGAT-1	0
TATCTTGTCATCGACA-1	0			TATCTTGTCATCGACA-1	0
TATCTTGTCGGCCCAA-1	6			TATCTTGTCGGCCCAA-1	6
TATGTTCTCCATTGTT-1	5			TATGTTCTCCATTGTT-1	5
TATGTTCTCCTACGGG-1	5			TATGTTCTCCTACGGG-1	5
TATTCCACAGACGGAT-1	1			TATTCCACAGACGGAT-1	1
TATTCCACATACATCG-1	4			TATTCCACATACATCG-1	4
TATTCCACATCGTCCT-1	8			TATTCCACATCGTCCT-1	8
TATTCCAGTTATAGAG-1	2			TATTCCAGTTATAGAG-1	2
TATTGCTGTACAGTTC-1	2			TATTGCTGTACAGTTC-1	2
TATTGCTGTGATTCAC-1	10			TATTGCTGTGATTCAC-1	10
TATTGCTTCATTCCTA-1	11			TATTGCTTCATTCCTA-1	11
TATTGCTTCTCGCTTG-1	1			TATTGCTTCTCGCTTG-1	1
TATTGGGAGGGTCACA-1	1			TATTGGGAGGGTCACA-1	1
TATTGGGTCGGAACTT-1	1			TATTGGGTCGGAACTT-1	1
TATTTCGGTCAGGTAG-1	13			TATTTCGGTCAGGTAG-1	13
TATTTCGTCGCTTGCT-1	9			TATTTCGTCGCTTGCT-1	9
TCAAGACCAGAACCGA-1	19			TCAAGACCAGAACCGA-1	19
TCAAGACCAGGGACTA-1	3			TCAAGACCAGGGACTA-1	3
TCAAGACTCGCTTTAT-1	1			TCAAGACTCGCTTTAT-1	1
TCAAGCATCCAAGCCG-1	13			TCAAGCATCCAAGCCG-1	13
TCAATCTCACAGAGAC-1	0			TCAATCTCACAGAGAC-1	0
TCAATTCAGTACTGGG-1	2			TCAATTCAGTACTGGG-1	2
TCACAAGGTTGTTGTG-1	2			TCACAAGGTTGTTGTG-1	2
TCACATTAGCATACTC-1	0			TCACATTAGCATACTC-1	0
TCACATTGTCGTCAGC-1	0			TCACATTGTCGTCAGC-1	0
TCACGCTAGATCGGTG-1	2			TCACGCTAGATCGGTG-1	2
TCACGCTGTCGGAAAC-1	13			TCACGCTGTCGGAAAC-1	13
TCACGGGGTAAGGCCA-1	0			TCACGGGGTAAGGCCA-1	0
TCACTATCAATTGGTC-1	3			TCACTATCAATTGGTC-1	3
TCACTATCACACCTAA-1	13			TCACTATCACACCTAA-1	13
TCACTATTCGTAACAC-1	2			TCACTATTCGTAACAC-1	2
TCAGCCTAGGTCTACT-1	2			TCAGCCTAGGTCTACT-1	2
TCAGCCTCAGGATGAC-1	7			TCAGCCTCAGGATGAC-1	7
TCAGCCTCATCATCTT-1	0			TCAGCCTCATCATCTT-1	0
TCAGCCTTCGATCCCT-1	7			TCAGCCTTCGATCCCT-1	7
TCAGGGCAGCTCATAC-1	5			TCAGGGCAGCTCATAC-1	5
TCAGGGCCAACCGTAT-1	2			TCAGGGCCAACCGTAT-1	2
TCAGGGCCACAGTACT-1	1			TCAGGGCCACAGTACT-1	1
TCAGGGCGTGACCTGC-1	5			TCAGGGCGTGACCTGC-1	5
TCAGGGCGTGCATTTG-1	8			TCAGGGCGTGCATTTG-1	8
TCAGGGCTCCATCACC-1	3			TCAGGGCTCCATCACC-1	3
TCAGGTACAAGAAATC-1	12			TCAGGTACAAGAAATC-1	12
TCAGGTACACATATGC-1	7			TCAGGTACACATATGC-1	7
TCAGGTAGTGCGAGTA-1	4			TCAGGTAGTGCGAGTA-1	4
TCAGTGAAGAAAGTCT-1	1			TCAGTGAAGAAAGTCT-1	1
TCAGTGACAAGACCGA-1	1			TCAGTGACAAGACCGA-1	1
TCAGTGATCTTTGCGC-1	3			TCAGTGATCTTTGCGC-1	3
TCAGTTTAGAAAGTCT-1	1			TCAGTTTAGAAAGTCT-1	1
TCAGTTTTCGTGGGTC-1	3			TCAGTTTTCGTGGGTC-1	3
TCATACTCATCTCCCA-1	25			TCATACTCATCTCCCA-1	25
TCATACTGTTAGGAGC-1	0			TCATACTGTTAGGAGC-1	0
TCATATCAGAAACCCG-1	7			TCATATCAGAAACCCG-1	7
TCATCATGTGAATTAG-1	6			TCATCATGTGAATTAG-1	6
TCATCCGGTTACCTTT-1	24			TCATCCGGTTACCTTT-1	24
TCATGAGAGGACTTCT-1	0			TCATGAGAGGACTTCT-1	0
TCATGAGTCTTTGGAG-1	2			TCATGAGTCTTTGGAG-1	2
TCATGCCGTACCCAGC-1	7			TCATGCCGTACCCAGC-1	7
TCATGTTAGTGCTCGC-1	0			TCATGTTAGTGCTCGC-1	0
TCATGTTGTGGTGATG-1	0			TCATGTTGTGGTGATG-1	0
TCATGTTTCGTGCGAC-1	6			TCATGTTTCGTGCGAC-1	6
TCATTACCATCTGGGC-1	2			TCATTACCATCTGGGC-1	2
TCATTACTCTAGACCA-1	6			TCATTACTCTAGACCA-1	6
TCATTCACAATACGAA-1	12			TCATTCACAATACGAA-1	12
TCATTCATCTCGACCT-1	0			TCATTCATCTCGACCT-1	0
TCATTGTGTTAGAAAC-1	9			TCATTGTGTTAGAAAC-1	9
TCATTTGAGACGATAT-1	1			TCATTTGAGACGATAT-1	1
TCATTTGAGGTTGACG-1	0			TCATTTGAGGTTGACG-1	0
TCCACCAAGTTCGCAT-1	4			TCCACCAAGTTCGCAT-1	4
TCCACCACAGCCTATA-1	4			TCCACCACAGCCTATA-1	4
TCCACCACAGTCTACA-1	3			TCCACCACAGTCTACA-1	3
TCCACCATCCGCTAGG-1	7			TCCACCATCCGCTAGG-1	7
TCCACGTAGCTCATAC-1	3			TCCACGTAGCTCATAC-1	3
TCCAGAAAGACCCTTA-1	9			TCCAGAAAGACCCTTA-1	9
TCCATCGAGGGACAGG-1	3			TCCATCGAGGGACAGG-1	3
TCCATCGCAGGTTCGC-1	3			TCCATCGCAGGTTCGC-1	3
TCCATGCAGTGTTCCA-1	18			TCCATGCAGTGTTCCA-1	18
TCCATGCTCTCGTCAC-1	0			TCCATGCTCTCGTCAC-1	0
TCCATGCTCTTCGTAT-1	3			TCCATGCTCTTCGTAT-1	3
TCCCACACACCAATTG-1	12			TCCCACACACCAATTG-1	12
TCCCATGAGAGGCGGA-1	0			TCCCATGAGAGGCGGA-1	0
TCCCATGAGTAGGTTA-1	11			TCCCATGAGTAGGTTA-1	11
TCCGAAACAAATACAG-1	11			TCCGAAACAAATACAG-1	11
TCCGAAAGTTTAAGGA-1	1			TCCGAAAGTTTAAGGA-1	1
TCCGATCAGAGGTATT-1	2			TCCGATCAGAGGTATT-1	2
TCCGATCGTGCAATGG-1	2			TCCGATCGTGCAATGG-1	2
TCCGATCTCCATATGG-1	3			TCCGATCTCCATATGG-1	3
TCCGGGAAGAGTGGCT-1	19			TCCGGGAAGAGTGGCT-1	19
TCCGGGAAGCATGATA-1	23			TCCGGGAAGCATGATA-1	23
TCCGGGACAAAGACGC-1	0			TCCGGGACAAAGACGC-1	0
TCCGGGACATCCGCGA-1	1			TCCGGGACATCCGCGA-1	1
TCCGTGTGTCACGACC-1	3			TCCGTGTGTCACGACC-1	3
TCCGTGTGTTGGGTAG-1	0			TCCGTGTGTTGGGTAG-1	0
TCCTAATTCTCAACCC-1	25			TCCTAATTCTCAACCC-1	25
TCCTCCCTCCACTTTA-1	8			TCCTCCCTCCACTTTA-1	8
TCCTCCCTCCATTTAC-1	25			TCCTCCCTCCATTTAC-1	25
TCCTCGAAGTCACTCA-1	11			TCCTCGAAGTCACTCA-1	11
TCCTCGAGTTTAGAGA-1	5			TCCTCGAGTTTAGAGA-1	5
TCCTCTTAGTCAATCC-1	1			TCCTCTTAGTCAATCC-1	1
TCCTGCAAGTCTACCA-1	8			TCCTGCAAGTCTACCA-1	8
TCCTTCTGTATCGTAC-1	8			TCCTTCTGTATCGTAC-1	8
TCCTTCTGTGTGATGG-1	4			TCCTTCTGTGTGATGG-1	4
TCCTTTCCAGATCCTA-1	0			TCCTTTCCAGATCCTA-1	0
TCGAACATCTTGGTCC-1	5			TCGAACATCTTGGTCC-1	5
TCGAAGTCATAGAATG-1	12			TCGAAGTCATAGAATG-1	12
TCGAAGTGTCCCAAAT-1	3			TCGAAGTGTCCCAAAT-1	3
TCGAAGTGTTGCGTAT-1	8			TCGAAGTGTTGCGTAT-1	8
TCGACCTAGACAGCTG-1	5			TCGACCTAGACAGCTG-1	5
TCGACCTAGTAACAGT-1	0			TCGACCTAGTAACAGT-1	0
TCGACGGAGAGCTGCA-1	0			TCGACGGAGAGCTGCA-1	0
TCGACGGAGGGCAAGG-1	6			TCGACGGAGGGCAAGG-1	6
TCGACGGTCTTTCCGG-1	0			TCGACGGTCTTTCCGG-1	0
TCGATTTAGAGATTCA-1	6			TCGATTTAGAGATTCA-1	6
TCGATTTAGGAGGTTC-1	2			TCGATTTAGGAGGTTC-1	2
TCGATTTTCCTAACAG-1	4			TCGATTTTCCTAACAG-1	4
TCGCACTGTGCACATT-1	10			TCGCACTGTGCACATT-1	10
TCGCACTGTGTGTCGC-1	0			TCGCACTGTGTGTCGC-1	0
TCGCACTTCTAGACAC-1	0			TCGCACTTCTAGACAC-1	0
TCGCAGGTCAACGCTA-1	9			TCGCAGGTCAACGCTA-1	9
TCGCTCATCTTTACAC-1	1			TCGCTCATCTTTACAC-1	1
TCGGATACAGACCCGT-1	0			TCGGATACAGACCCGT-1	0
TCGGATATCCTCATAT-1	18			TCGGATATCCTCATAT-1	18
TCGGGACTCTGGGCCA-1	10			TCGGGACTCTGGGCCA-1	10
TCGGGTGCAACAAGAT-1	6			TCGGGTGCAACAAGAT-1	6
TCGGGTGCATGCACTA-1	23			TCGGGTGCATGCACTA-1	23
TCGGGTGGTTCTCACC-1	11			TCGGGTGGTTCTCACC-1	11
TCGGTCTTCTCTGGTC-1	6			TCGGTCTTCTCTGGTC-1	6
TCGTAGAGTGATTAGA-1	11			TCGTAGAGTGATTAGA-1	11
TCGTGCTCACAAGCCC-1	2			TCGTGCTCACAAGCCC-1	2
TCGTGCTTCTGGACCG-1	0			TCGTGCTTCTGGACCG-1	0
TCGTGGGCACTGTTCC-1	9			TCGTGGGCACTGTTCC-1	9
TCGTGGGTCGATTCCC-1	5			TCGTGGGTCGATTCCC-1	5
TCTAACTAGTGGACGT-1	2			TCTAACTAGTGGACGT-1	2
TCTAACTGTGACTCTA-1	6			TCTAACTGTGACTCTA-1	6
TCTAACTTCCCATTCG-1	2			TCTAACTTCCCATTCG-1	2
TCTACATCAAGTGACG-1	2			TCTACATCAAGTGACG-1	2
TCTACCGTCCTACACC-1	5			TCTACCGTCCTACACC-1	5
TCTATCAGTTCCCACT-1	6			TCTATCAGTTCCCACT-1	6
TCTCACGCAAGTGTCT-1	4			TCTCACGCAAGTGTCT-1	4
TCTCACGTCACCACAA-1	22			TCTCACGTCACCACAA-1	22
TCTCACGTCTACGCGG-1	5			TCTCACGTCTACGCGG-1	5
TCTCCGAGTTCTCGCT-1	5			TCTCCGAGTTCTCGCT-1	5
TCTCTGGAGTTTAGGA-1	1			TCTCTGGAGTTTAGGA-1	1
TCTCTGGCATTGACCA-1	5			TCTCTGGCATTGACCA-1	5
TCTGCCAAGGTGCTAG-1	0			TCTGCCAAGGTGCTAG-1	0
TCTGCCAGTCGCAGTC-1	3			TCTGCCAGTCGCAGTC-1	3
TCTGCCATCCACCTGT-1	7			TCTGCCATCCACCTGT-1	7
TCTGCCATCCCTTGTG-1	10			TCTGCCATCCCTTGTG-1	10
TCTGTCGTCCTGTACC-1	3			TCTGTCGTCCTGTACC-1	3
TCTTAGTAGGAGGTTC-1	0			TCTTAGTAGGAGGTTC-1	0
TCTTAGTCATTGTACG-1	1			TCTTAGTCATTGTACG-1	1
TCTTAGTGTGCCGTAC-1	9			TCTTAGTGTGCCGTAC-1	9
TCTTAGTGTGGATGAC-1	2			TCTTAGTGTGGATGAC-1	2
TCTTCCTAGTTGGAGC-1	0			TCTTCCTAGTTGGAGC-1	0
TCTTCCTGTGCCTTCT-1	14			TCTTCCTGTGCCTTCT-1	14
TCTTCCTTCCATTTAC-1	3			TCTTCCTTCCATTTAC-1	3
TCTTGCGTCTGGACCG-1	10			TCTTGCGTCTGGACCG-1	10
TCTTTGAGTTAGGGAC-1	2			TCTTTGAGTTAGGGAC-1	2
TCTTTGATCATTGGTG-1	2			TCTTTGATCATTGGTG-1	2
TGAATCGTCTCACCCA-1	9			TGAATCGTCTCACCCA-1	9
TGAATGCAGTGGATTA-1	1			TGAATGCAGTGGATTA-1	1
TGACAGTCAGACTGCC-1	15			TGACAGTCAGACTGCC-1	15
TGACAGTGTTGGGTTT-1	4			TGACAGTGTTGGGTTT-1	4
TGACAGTTCCTGTTAT-1	24			TGACAGTTCCTGTTAT-1	24
TGACCCTTCAGCTAGT-1	1			TGACCCTTCAGCTAGT-1	1
TGACGCGAGCGTGTTT-1	3			TGACGCGAGCGTGTTT-1	3
TGACGCGCATCTCGTC-1	1			TGACGCGCATCTCGTC-1	1
TGACGCGTCTAAGCCA-1	17			TGACGCGTCTAAGCCA-1	17
TGACTCCTCGGCTATA-1	0			TGACTCCTCGGCTATA-1	0
TGAGACTGTATTTCGG-1	3			TGAGACTGTATTTCGG-1	3
TGAGACTTCCCTCGAT-1	4			TGAGACTTCCCTCGAT-1	4
TGAGCATTCCTCTAGC-1	1			TGAGCATTCCTCTAGC-1	1
TGAGCATTCTGCTGAA-1	2			TGAGCATTCTGCTGAA-1	2
TGAGGGATCAAACGTC-1	13			TGAGGGATCAAACGTC-1	13
TGAGGTTCAACCGTAT-1	26			TGAGGTTCAACCGTAT-1	26
TGAGTCATCACTACTT-1	4			TGAGTCATCACTACTT-1	4
TGATCTTTCGATCCCT-1	10			TGATCTTTCGATCCCT-1	10
TGATGGTAGTGAGGCT-1	1			TGATGGTAGTGAGGCT-1	1
TGATGGTTCCCTCTAG-1	7			TGATGGTTCCCTCTAG-1	7
TGATTCTAGGCGAAGG-1	1			TGATTCTAGGCGAAGG-1	1
TGATTTCAGAATCGCG-1	2			TGATTTCAGAATCGCG-1	2
TGCACGGGTAGCACAG-1	10			TGCACGGGTAGCACAG-1	10
TGCACGGGTTTACGAC-1	1			TGCACGGGTTTACGAC-1	1
TGCAGATAGTCGCCAC-1	21			TGCAGATAGTCGCCAC-1	21
TGCAGGCAGTGTTCCA-1	3			TGCAGGCAGTGTTCCA-1	3
TGCAGGCGTTACGATC-1	0			TGCAGGCGTTACGATC-1	0
TGCAGGCTCTGTACAG-1	6			TGCAGGCTCTGTACAG-1	6
TGCAGTAAGACGCCAA-1	3			TGCAGTAAGACGCCAA-1	3
TGCATCCCAACTCGAT-1	7			TGCATCCCAACTCGAT-1	7
TGCATGAAGGTCGACA-1	2			TGCATGAAGGTCGACA-1	2
TGCATGAGTCTCACAA-1	16			TGCATGAGTCTCACAA-1	16
TGCCGAGGTTGGATCT-1	1			TGCCGAGGTTGGATCT-1	1
TGCGACGAGAGACAAG-1	12			TGCGACGAGAGACAAG-1	12
TGCGACGCAACGATCT-1	3			TGCGACGCAACGATCT-1	3
TGCGACGGTCCTATAG-1	4			TGCGACGGTCCTATAG-1	4
TGCGATAGTCTAATCG-1	1			TGCGATAGTCTAATCG-1	1
TGCGATAGTGCTCCGA-1	0			TGCGATAGTGCTCCGA-1	0
TGCGATAGTTGCCAAT-1	0			TGCGATAGTTGCCAAT-1	0
TGCGGCAAGGTTCTAC-1	1			TGCGGCAAGGTTCTAC-1	1
TGCGGCAGTATGCTAC-1	10			TGCGGCAGTATGCTAC-1	10
TGCTCCAAGAGAGCAA-1	7			TGCTCCAAGAGAGCAA-1	7
TGCTCCACAGAAGTGC-1	1			TGCTCCACAGAAGTGC-1	1
TGCTCCATCATTGAGC-1	1			TGCTCCATCATTGAGC-1	1
TGCTCGTAGTCTGCAT-1	3			TGCTCGTAGTCTGCAT-1	3
TGCTGAAGTAAGCGGT-1	1			TGCTGAAGTAAGCGGT-1	1
TGCTGAAGTATTCCGA-1	4			TGCTGAAGTATTCCGA-1	4
TGCTGAAGTCATACCA-1	19			TGCTGAAGTCATACCA-1	19
TGCTGAAGTGATGTAA-1	1			TGCTGAAGTGATGTAA-1	1
TGCTGAAGTGCCGTAC-1	1			TGCTGAAGTGCCGTAC-1	1
TGCTGAATCAGCTGAT-1	7			TGCTGAATCAGCTGAT-1	7
TGCTTGCGTATTTCTC-1	5			TGCTTGCGTATTTCTC-1	5
TGGAGAGGTCGGCACT-1	2			TGGAGAGGTCGGCACT-1	2
TGGAGGAGTAGACACG-1	1			TGGAGGAGTAGACACG-1	1
TGGATCATCTTTGCTA-1	2			TGGATCATCTTTGCTA-1	2
TGGATGTGTTAAGAAC-1	21			TGGATGTGTTAAGAAC-1	21
TGGATGTTCTCTTAAC-1	1			TGGATGTTCTCTTAAC-1	1
TGGCGTGAGAGCATCG-1	1			TGGCGTGAGAGCATCG-1	1
TGGCGTGCATCGCTAA-1	3			TGGCGTGCATCGCTAA-1	3
TGGCGTGGTGTAGGAC-1	6			TGGCGTGGTGTAGGAC-1	6
TGGGAAGAGAAGCTGC-1	5			TGGGAAGAGAAGCTGC-1	5
TGGGAAGCAGCAGATG-1	0			TGGGAAGCAGCAGATG-1	0
TGGGATTAGTTGTCGT-1	9			TGGGATTAGTTGTCGT-1	9
TGGGCGTCACAACCGC-1	8			TGGGCGTCACAACCGC-1	8
TGGGCGTTCTGTGCTC-1	10			TGGGCGTTCTGTGCTC-1	10
TGGGCTGTCCTAGCCT-1	11			TGGGCTGTCCTAGCCT-1	11
TGGGTTAAGTTGTAGA-1	8			TGGGTTAAGTTGTAGA-1	8
TGGGTTAGTCTTGCTC-1	15			TGGGTTAGTCTTGCTC-1	15
TGGGTTAGTTGTGCCG-1	13			TGGGTTAGTTGTGCCG-1	13
TGGTACAAGGCCTTCG-1	3			TGGTACAAGGCCTTCG-1	3
TGGTACAGTCGAGATG-1	1			TGGTACAGTCGAGATG-1	1
TGGTACATCGTAGTCA-1	7			TGGTACATCGTAGTCA-1	7
TGGTAGTCACTACAGT-1	1			TGGTAGTCACTACAGT-1	1
TGGTAGTGTAGCGTAG-1	1			TGGTAGTGTAGCGTAG-1	1
TGGTGATGTCTTACTT-1	13			TGGTGATGTCTTACTT-1	13
TGGTTAGAGCCTCGTG-1	0			TGGTTAGAGCCTCGTG-1	0
TGTAACGAGTCAGCCC-1	1			TGTAACGAGTCAGCCC-1	1
TGTAACGCAATCAGCT-1	11			TGTAACGCAATCAGCT-1	11
TGTAACGTCCTCGATC-1	0			TGTAACGTCCTCGATC-1	0
TGTAACGTCTCATAGG-1	0			TGTAACGTCTCATAGG-1	0
TGTAAGCAGCGAGTAC-1	0			TGTAAGCAGCGAGTAC-1	0
TGTAAGCGTTGGGATG-1	6			TGTAAGCGTTGGGATG-1	6
TGTAAGCTCCTTGACC-1	15			TGTAAGCTCCTTGACC-1	15
TGTACAGCACAAAGTA-1	7			TGTACAGCACAAAGTA-1	7
TGTAGACGTATTGAGA-1	6			TGTAGACGTATTGAGA-1	6
TGTCAGATCGAGATAA-1	3			TGTCAGATCGAGATAA-1	3
TGTCCACAGACTCCGC-1	3			TGTCCACAGACTCCGC-1	3
TGTCCACAGTGGTTCT-1	4			TGTCCACAGTGGTTCT-1	4
TGTCCACTCCGACATA-1	0			TGTCCACTCCGACATA-1	0
TGTCCACTCTCGCTCA-1	0			TGTCCACTCTCGCTCA-1	0
TGTCCCAAGACCAACG-1	3			TGTCCCAAGACCAACG-1	3
TGTCCCAGTCGCGTCA-1	3			TGTCCCAGTCGCGTCA-1	3
TGTCCCAGTTAATCGC-1	5			TGTCCCAGTTAATCGC-1	5
TGTCCTGAGCCAACCC-1	2			TGTCCTGAGCCAACCC-1	2
TGTCCTGTCCGCCTAT-1	13			TGTCCTGTCCGCCTAT-1	13
TGTGAGTGTCTTCAAG-1	18			TGTGAGTGTCTTCAAG-1	18
TGTGCGGGTGTAAATG-1	24			TGTGCGGGTGTAAATG-1	24
TGTGGCGCACTGAGGA-1	8			TGTGGCGCACTGAGGA-1	8
TGTGGCGTCTAGGCCG-1	5			TGTGGCGTCTAGGCCG-1	5
TGTGTGAAGTTCATGC-1	0			TGTGTGAAGTTCATGC-1	0
TGTTACTCAAAGTGTA-1	1			TGTTACTCAAAGTGTA-1	1
TGTTCCGAGAAACCCG-1	0			TGTTCCGAGAAACCCG-1	0
TGTTCCGTCCCATAAG-1	3			TGTTCCGTCCCATAAG-1	3
TGTTCTACATCGTTCC-1	5			TGTTCTACATCGTTCC-1	5
TGTTGAGAGAAGGATG-1	0			TGTTGAGAGAAGGATG-1	0
TGTTGAGCAGATTAAG-1	2			TGTTGAGCAGATTAAG-1	2
TGTTGGAAGTAGCAAT-1	9			TGTTGGAAGTAGCAAT-1	9
TGTTGGAAGTTGAAGT-1	15			TGTTGGAAGTTGAAGT-1	15
TGTTGGAGTGCACAAG-1	12			TGTTGGAGTGCACAAG-1	12
TGTTTGTTCATCGACA-1	2			TGTTTGTTCATCGACA-1	2
TGTTTGTTCTGTTCAT-1	3			TGTTTGTTCTGTTCAT-1	3
TTAATCCAGTTGGCGA-1	10			TTAATCCAGTTGGCGA-1	10
TTAATCCTCTAGAGCT-1	7			TTAATCCTCTAGAGCT-1	7
TTACAGGAGGTTACCT-1	3			TTACAGGAGGTTACCT-1	3
TTACAGGGTCCTCCTA-1	4			TTACAGGGTCCTCCTA-1	4
TTACCGCAGATAACGT-1	4			TTACCGCAGATAACGT-1	4
TTACGCCAGCACACCC-1	12			TTACGCCAGCACACCC-1	12
TTACGTTCAATCGCAT-1	4			TTACGTTCAATCGCAT-1	4
TTACGTTCATGATGCT-1	8			TTACGTTCATGATGCT-1	8
TTAGGGTCATGCGGTC-1	1			TTAGGGTCATGCGGTC-1	1
TTAGGGTGTTGTAGCT-1	1			TTAGGGTGTTGTAGCT-1	1
TTATTGCCATACTGTG-1	7			TTATTGCCATACTGTG-1	7
TTCAATCAGATTAGCA-1	9			TTCAATCAGATTAGCA-1	9
TTCAATCGTTCCTAAG-1	1			TTCAATCGTTCCTAAG-1	1
TTCAATCTCCAAGCTA-1	2			TTCAATCTCCAAGCTA-1	2
TTCACCGGTGACTCTA-1	2			TTCACCGGTGACTCTA-1	2
TTCACCGTCTATGCCC-1	2			TTCACCGTCTATGCCC-1	2
TTCACGCCAAGCTCTA-1	10			TTCACGCCAAGCTCTA-1	10
TTCATGTAGAAATTCG-1	2			TTCATGTAGAAATTCG-1	2
TTCATTGAGTCATGCT-1	6			TTCATTGAGTCATGCT-1	6
TTCCAATGTGGGACAT-1	1			TTCCAATGTGGGACAT-1	1
TTCCACGCAAAGCTCT-1	2			TTCCACGCAAAGCTCT-1	2
TTCCACGCATGCGGTC-1	4			TTCCACGCATGCGGTC-1	4
TTCCACGGTTACCCTC-1	10			TTCCACGGTTACCCTC-1	10
TTCCGGTTCGGTGAAG-1	3			TTCCGGTTCGGTGAAG-1	3
TTCCTAAAGTTGTAGA-1	3			TTCCTAAAGTTGTAGA-1	3
TTCCTAAGTGACAACG-1	0			TTCCTAAGTGACAACG-1	0
TTCCTCTTCTGCCTGT-1	9			TTCCTCTTCTGCCTGT-1	9
TTCGATTTCAGCTAGT-1	3			TTCGATTTCAGCTAGT-1	3
TTCGATTTCCACTTTA-1	1			TTCGATTTCCACTTTA-1	1
TTCGCTGTCTGTCCCA-1	7			TTCGCTGTCTGTCCCA-1	7
TTCGGTCAGGCCCGTT-1	8			TTCGGTCAGGCCCGTT-1	8
TTCGGTCGTCCGGTCA-1	2			TTCGGTCGTCCGGTCA-1	2
TTCTAACCATTACGGT-1	19			TTCTAACCATTACGGT-1	19
TTCTCTCAGGCTAACG-1	6			TTCTCTCAGGCTAACG-1	6
TTCTCTCTCGTTCTCG-1	0			TTCTCTCTCGTTCTCG-1	0
TTCTCTCTCTTCCAGC-1	3			TTCTCTCTCTTCCAGC-1	3
TTCTGTAAGACCATAA-1	2			TTCTGTAAGACCATAA-1	2
TTCTGTACAGCTGAGA-1	11			TTCTGTACAGCTGAGA-1	11
TTCTTCCAGACCAGCA-1	9			TTCTTCCAGACCAGCA-1	9
TTCTTCCTCTATGTGG-1	4			TTCTTCCTCTATGTGG-1	4
TTCTTGACAAGCACAG-1	29			TTCTTGACAAGCACAG-1	29
TTCTTGAGTTTGATCG-1	9			TTCTTGAGTTTGATCG-1	9
TTGAACGCAAGTTGGG-1	5			TTGAACGCAAGTTGGG-1	5
TTGACCCGTCATCACA-1	0			TTGACCCGTCATCACA-1	0
TTGACCCGTGACTATC-1	10			TTGACCCGTGACTATC-1	10
TTGAGTGCAGTTAAAG-1	5			TTGAGTGCAGTTAAAG-1	5
TTGATGGGTAGGGAGG-1	2			TTGATGGGTAGGGAGG-1	2
TTGCATTAGTGTCATC-1	4			TTGCATTAGTGTCATC-1	4
TTGCATTTCGGCAGTC-1	5			TTGCATTTCGGCAGTC-1	5
TTGCCTGCAGAGGCTA-1	0			TTGCCTGCAGAGGCTA-1	0
TTGCGTCAGGTCGCCT-1	4			TTGCGTCAGGTCGCCT-1	4
TTGCGTCCAGAGAGGG-1	4			TTGCGTCCAGAGAGGG-1	4
TTGCTGCAGAGTAACT-1	4			TTGCTGCAGAGTAACT-1	4
TTGCTGCAGCGCCATC-1	1			TTGCTGCAGCGCCATC-1	1
TTGCTGCCAGGAATCG-1	5			TTGCTGCCAGGAATCG-1	5
TTGGATGGTATCGCGC-1	3			TTGGATGGTATCGCGC-1	3
TTGGATGGTCGCCACA-1	8			TTGGATGGTCGCCACA-1	8
TTGGGATCAACCGACC-1	7			TTGGGATCAACCGACC-1	7
TTGGGATGTAGCTGAG-1	1			TTGGGATGTAGCTGAG-1	1
TTGGGATTCGATTTCT-1	2			TTGGGATTCGATTTCT-1	2
TTGGGTAAGTTCATGC-1	6			TTGGGTAAGTTCATGC-1	6
TTGGGTACAGAGATTA-1	2			TTGGGTACAGAGATTA-1	2
TTGGGTATCAAGCCAT-1	6			TTGGGTATCAAGCCAT-1	6
TTGGTTTGTCTTGTCC-1	5			TTGGTTTGTCTTGTCC-1	5
TTGGTTTTCTGATGGT-1	3			TTGGTTTTCTGATGGT-1	3
TTGTGTTCACGGCTAC-1	3			TTGTGTTCACGGCTAC-1	3
TTGTGTTGTCCCTGAG-1	1			TTGTGTTGTCCCTGAG-1	1
TTGTGTTGTGTTAGCT-1	14			TTGTGTTGTGTTAGCT-1	14
TTGTGTTTCGCAGTCG-1	6			TTGTGTTTCGCAGTCG-1	6
TTGTTCACATCCGAAT-1	1			TTGTTCACATCCGAAT-1	1
TTGTTGTCAGCGCTTG-1	0			TTGTTGTCAGCGCTTG-1	0
TTGTTTGAGAGCATCG-1	0			TTGTTTGAGAGCATCG-1	0
TTGTTTGAGTTAACGA-1	3			TTGTTTGAGTTAACGA-1	3
TTGTTTGTCACCTGTC-1	2			TTGTTTGTCACCTGTC-1	2
TTGTTTGTCTGCTAGA-1	3			TTGTTTGTCTGCTAGA-1	3
TTTACCACAAAGACTA-1	0			TTTACCACAAAGACTA-1	0
TTTACTGTCACGATCA-1	2			TTTACTGTCACGATCA-1	2
TTTAGTCAGGCTAACG-1	12			TTTAGTCAGGCTAACG-1	12
TTTAGTCAGTGAGCCA-1	5			TTTAGTCAGTGAGCCA-1	5
TTTAGTCGTAACTAAG-1	1			TTTAGTCGTAACTAAG-1	1
TTTAGTCGTAGAGTTA-1	14			TTTAGTCGTAGAGTTA-1	14
TTTAGTCTCGTTCCTG-1	2			TTTAGTCTCGTTCCTG-1	2
TTTATGCAGTTCCGTA-1	11			TTTATGCAGTTCCGTA-1	11
TTTATGCCAGGACAGT-1	5			TTTATGCCAGGACAGT-1	5
TTTCACAGTATCACGT-1	0			TTTCACAGTATCACGT-1	0
TTTCACATCTAAGGAA-1	12			TTTCACATCTAAGGAA-1	12
TTTCATGGTGCAATGG-1	3			TTTCATGGTGCAATGG-1	3
TTTCATGTCCTCTAGC-1	12			TTTCATGTCCTCTAGC-1	12
TTTCGATAGGTCATAA-1	1			TTTCGATAGGTCATAA-1	1
TTTGATCAGATGTAGT-1	7			TTTGATCAGATGTAGT-1	7
TTTGATCAGGATACCG-1	6			TTTGATCAGGATACCG-1	6
TTTGGAGAGGATATAC-1	2			TTTGGAGAGGATATAC-1	2
TTTGGAGCATAGATGA-1	6			TTTGGAGCATAGATGA-1	6
TTTGGTTAGAAACACT-1	0			TTTGGTTAGAAACACT-1	0
TTTGGTTTCGGCATCG-1	3			TTTGGTTTCGGCATCG-1	3
TTTGTTGAGGATACCG-1	8			TTTGTTGAGGATACCG-1	8
TTTGTTGTCCGGGACT-1	5			TTTGTTGTCCGGGACT-1	5

## Sheet: Fig. 4b&e
Fig. 4b							Fig, 4e
Grm1 deletion from SST neurons using CRISPR							Synaptic contact density (per cell perimeter um) onto mGluR1-deleted SST neurons
Age	cell (n)	animal (N)	condition	# grm1 RNA molecule per SST neuron			Age	cell (n)	animal (N)	condition	VGluT2(+)/Homer1(+)
P10	n1		Ctrl	34			P32	n1	N1	Ctrl	0.067
P10	n2		Ctrl	33			P32	n2	N1	Ctrl	0.164
P10	n3		Ctrl	39			P32	n3	N1	Ctrl	0.06
P10	n4		Ctrl	14			P32	n4	N1	Ctrl	0.085
P10	n5		Ctrl	17			P32	n5	N1	Ctrl	0.061
P10	n6		Ctrl	25			P32	n6	N1	Ctrl	0.112
P10	n7		Ctrl	35			P32	n7	N1	Ctrl	0.059
P10	n8		Ctrl	26			P32	n8	N1	Ctrl	0.128
P10	n9		Ctrl	28			P32	n9	N1	Ctrl	0.025
P10	n10		Ctrl	54			P32	n10	N1	Ctrl	0.059
P10	n11		Ctrl	37			P32	n11	N1	Ctrl	0.086
P10	n12		Ctrl	22			P32	n12	N1	Ctrl	0.07
P10	n13		Ctrl	24			P32	n13	N1	Ctrl	0.037
P10	n14		Ctrl	26			P32	n14	N1	Ctrl	0.057
P10	n15		Ctrl	28			P32	n15	N1	Ctrl	0.037
P10	n16		Ctrl	10			P32	n16	N1	Ctrl	0.087
P10	n17		Ctrl	33			P32	n17	N1	Ctrl	0.021
P10	n18		Ctrl	22			P32	n18	N1	Ctrl	0.094
P10	n19		Ctrl	29			P32	n19	N1	Ctrl	0.12
P10	n20		Ctrl	47			P32	n20	N1	Ctrl	0.115
P10	n21		Ctrl	33			P32	n21	N1	Ctrl	0.019
P10	n22		Ctrl	45			P32	n22	N1	Ctrl	0.097
P10	n23		Ctrl	24			P32	n23	N1	Ctrl	0.134
P10	n24		Ctrl	46			P32	n24	N1	Ctrl	0.068
P10	n25		Ctrl	55			P32	n25	N1	Ctrl	0.05
P10	n26		Ctrl	26			P32	n26	N1	Ctrl	0.053
P10	n27		Ctrl	22			P32	n27	N1	Ctrl	0.112
							P32	n28	N1	Ctrl	0.019
P10	n1		mGluR1 KD	0			P32	n29	N1	Ctrl	0.053
P10	n2		mGluR1 KD	1			P32	n30	N1	Ctrl	0.053
P10	n3		mGluR1 KD	2			P32	n31	N1	Ctrl	0.088
P10	n4		mGluR1 KD	2			P32	n32	N1	Ctrl	0.059
P10	n5		mGluR1 KD	7			P32	n33	N1	Ctrl	0.129
P10	n6		mGluR1 KD	4			P32	n34	N1	Ctrl	0.122
P10	n7		mGluR1 KD	7			P32	n35	N1	Ctrl	0.031
P10	n8		mGluR1 KD	0			P32	n36	N1	Ctrl	0.034
P10	n9		mGluR1 KD	11			P32	n37	N1	Ctrl	0.039
P10	n10		mGluR1 KD	34			P32	n38	N1	Ctrl	0.077
P10	n11		mGluR1 KD	11			P32	n39	N1	Ctrl	0.052
P10	n12		mGluR1 KD	2			P32	n40	N1	Ctrl	0.167
P10	n13		mGluR1 KD	22			P32	n41	N2	Ctrl	0.096
P10	n14		mGluR1 KD	26			P32	n42	N2	Ctrl	0.059
P10	n15		mGluR1 KD	16			P32	n43	N2	Ctrl	0.089
P10	n16		mGluR1 KD	2			P32	n44	N2	Ctrl	0.05
P10	n17		mGluR1 KD	2			P32	n45	N2	Ctrl	0
P10	n18		mGluR1 KD	31			P32	n46	N2	Ctrl	0.087
P10	n19		mGluR1 KD	1			P32	n47	N2	Ctrl	0.059
P10	n20		mGluR1 KD	14			P32	n48	N2	Ctrl	0.018
P10	n21		mGluR1 KD	8			P32	n49	N2	Ctrl	0.053
P10	n22		mGluR1 KD	33			P32	n50	N2	Ctrl	0.069
P10	n23		mGluR1 KD	2			P32	n51	N2	Ctrl	0.032
							P32	n52	N2	Ctrl	0.038
							P32	n53	N2	Ctrl	0.086
							P32	n54	N2	Ctrl	0.079
							P32	n55	N2	Ctrl	0.1
							P32	n56	N2	Ctrl	0.073
							P32	n57	N2	Ctrl	0.112
							P32	n58	N2	Ctrl	0.12
							P32	n59	N2	Ctrl	0.018
							P32	n60	N2	Ctrl	0.037
							P32	n61	N2	Ctrl	0.098
							P32	n62	N2	Ctrl	0.096
							P32	n63	N2	Ctrl	0.029
							P32	n64	N2	Ctrl	0.103
							P32	n65	N2	Ctrl	0.085
							P32	n66	N2	Ctrl	0.105
							P32	n67	N2	Ctrl	0.153
							P32	n68	N2	Ctrl	0.051
							P32	n69	N2	Ctrl	0.052
							P32	n70	N2	Ctrl	0.019
							P32	n71	N2	Ctrl	0.132
							P32	n72	N2	Ctrl	0
							P32	n73	N2	Ctrl	0.174
							P32	n74	N2	Ctrl	0.018
							P32	n75	N2	Ctrl	0.047
							P32	n76	N2	Ctrl	0.137
							P32	n77	N2	Ctrl	0.055
							P32	n78	N2	Ctrl	0.066
							P32	n79	N2	Ctrl	0.045
							P32	n80	N2	Ctrl	0.101
							P32	n81	N3	Ctrl	0.071
							P32	n82	N3	Ctrl	0.064
							P32	n83	N3	Ctrl	0.033
							P32	n84	N3	Ctrl	0.032
							P32	n85	N3	Ctrl	0.077
							P32	n86	N3	Ctrl	0.02
							P32	n87	N3	Ctrl	0.088
							P32	n88	N3	Ctrl	0
							P32	n89	N3	Ctrl	0.066
							P32	n90	N3	Ctrl	0.064
							P32	n91	N3	Ctrl	0
							P32	n92	N3	Ctrl	0
							P32	n93	N3	Ctrl	0.053
							P32	n94	N3	Ctrl	0.044
							P32	n95	N3	Ctrl	0.048
							P32	n96	N3	Ctrl	0.037
							P32	n97	N3	Ctrl	0.101
							P32	n98	N3	Ctrl	0.052
							P32	n99	N3	Ctrl	0.059
							P32	n100	N3	Ctrl	0.017
							P32	n101	N3	Ctrl	0.041
							P32	n102	N3	Ctrl	0.018
							P32	n103	N3	Ctrl	0.078
							P32	n104	N3	Ctrl	0.06
							P32	n105	N3	Ctrl	0.065
							P32	n106	N3	Ctrl	0.086
							P32	n107	N3	Ctrl	0.042
							P32	n108	N3	Ctrl	0.045
							P32	n109	N3	Ctrl	0.112
							P32	n110	N3	Ctrl	0
							P32	n111	N3	Ctrl	0.134
							P32	n112	N3	Ctrl	0.038
							P32	n113	N3	Ctrl	0.032
							P32	n114	N3	Ctrl	0.062
							P32	n115	N3	Ctrl	0.192
							P32	n116	N3	Ctrl	0.096
							P32	n117	N3	Ctrl	0.154
							P32	n118	N3	Ctrl	0
							P32	n119	N3	Ctrl	0.073
							P32	n120	N3	Ctrl	0.034
							P32	n121	N4	Ctrl	0.171
							P32	n122	N4	Ctrl	0.106
							P32	n123	N4	Ctrl	0.017
							P32	n124	N4	Ctrl	0.091
							P32	n125	N4	Ctrl	0.073
							P32	n126	N4	Ctrl	0.022
							P32	n127	N4	Ctrl	0.092
							P32	n128	N4	Ctrl	0.09
							P32	n129	N4	Ctrl	0.151
							P32	n130	N4	Ctrl	0.107
							P32	n131	N4	Ctrl	0.146
							P32	n132	N4	Ctrl	0.133
							P32	n133	N4	Ctrl	0.044
							P32	n134	N4	Ctrl	0.181
							P32	n135	N4	Ctrl	0.19
							P32	n136	N4	Ctrl	0.021
							P32	n137	N4	Ctrl	0.138
							P32	n138	N4	Ctrl	0.149
							P32	n139	N4	Ctrl	0.19
							P32	n140	N4	Ctrl	0.021
							P32	n141	N4	Ctrl	0.086
							P32	n142	N4	Ctrl	0.182
							P32	n143	N4	Ctrl	0.112
							P32	n144	N4	Ctrl	0.152
							P32	n145	N4	Ctrl	0.05
							P32	n146	N4	Ctrl	0.084
							P32	n147	N4	Ctrl	0.266
							P32	n148	N4	Ctrl	0.084
							P32	n149	N4	Ctrl	0.065
							P32	n150	N4	Ctrl	0.084
							P32	n151	N4	Ctrl	0.198
							P32	n152	N4	Ctrl	0.108
							P32	n1	N1	mGluR1 KD	0.074
							P32	n2		mGluR1 KD	0.018
							P32	n3		mGluR1 KD	0.082
							P32	n4		mGluR1 KD	0.092
							P32	n5		mGluR1 KD	0.054
							P32	n6		mGluR1 KD	0.042
							P32	n7		mGluR1 KD	0.063
							P32	n8		mGluR1 KD	0.06
							P32	n9		mGluR1 KD	0.038
							P32	n10		mGluR1 KD	0.104
							P32	n11		mGluR1 KD	0.211
							P32	n12		mGluR1 KD	0.079
							P32	n13		mGluR1 KD	0.062
							P32	n14		mGluR1 KD	0.153
							P32	n15		mGluR1 KD	0.219
							P32	n16		mGluR1 KD	0.104
							P32	n17		mGluR1 KD	0.137
							P32	n18		mGluR1 KD	0.039
							P32	n19		mGluR1 KD	0.029
							P32	n20		mGluR1 KD	0.095
							P32	n21		mGluR1 KD	0.055
							P32	n22		mGluR1 KD	0.058
							P32	n23		mGluR1 KD	0
							P32	n24		mGluR1 KD	0.077
							P32	n25		mGluR1 KD	0.106
							P32	n26		mGluR1 KD	0.04
							P32	n27		mGluR1 KD	0.092
							P32	n28		mGluR1 KD	0.096
							P32	n29		mGluR1 KD	0.07
							P32	n30		mGluR1 KD	0.036
							P32	n31		mGluR1 KD	0.061
							P32	n32		mGluR1 KD	0.096
							P32	n33		mGluR1 KD	0.2
							P32	n34		mGluR1 KD	0.077
							P32	n35		mGluR1 KD	0.019
							P32	n36		mGluR1 KD	0
							P32	n37		mGluR1 KD	0.099
							P32	n38		mGluR1 KD	0
							P32	n39		mGluR1 KD	0.075
							P32	n40		mGluR1 KD	0.031
							P32	n41		mGluR1 KD	0.15
							P32	n42		mGluR1 KD	0.063
							P32	n43		mGluR1 KD	0.095
							P32	n44		mGluR1 KD	0
							P32	n45		mGluR1 KD	0.047
							P32	n46		mGluR1 KD	0.032
							P32	n47		mGluR1 KD	0.085
							P32	n48		mGluR1 KD	0.137
							P32	n49		mGluR1 KD	0.094
							P32	n50		mGluR1 KD	0.092
							P32	n51		mGluR1 KD	0.074
							P32	n52		mGluR1 KD	0.185
							P32	n53		mGluR1 KD	0.096
							P32	n54		mGluR1 KD	0.075
							P32	n55		mGluR1 KD	0.134
							P32	n56		mGluR1 KD	0.018
							P32	n57		mGluR1 KD	0.108
							P32	n58		mGluR1 KD	0.045
							P32	n59		mGluR1 KD	0.094
							P32	n60		mGluR1 KD	0
							P32	n61		mGluR1 KD	0.037
							P32	n62		mGluR1 KD	0.133
							P32	n63		mGluR1 KD	0.089
							P32	n64		mGluR1 KD	0.017
							P32	n65		mGluR1 KD	0.019
							P32	n66		mGluR1 KD	0.105
							P32	n67		mGluR1 KD	0.309
							P32	n68		mGluR1 KD	0.022
							P32	n69		mGluR1 KD	0.061
							P32	n70		mGluR1 KD	0.221
							P32	n71		mGluR1 KD	0.035
							P32	n72		mGluR1 KD	0.126
							P32	n73		mGluR1 KD	0.017
							P32	n74		mGluR1 KD	0.177
							P32	n75		mGluR1 KD	0.137
							P32	n76		mGluR1 KD	0.13
							P32	n77		mGluR1 KD	0.142
							P32	n78		mGluR1 KD	0.087
							P32	n79		mGluR1 KD	0.098
							P32	n80		mGluR1 KD	0.049
							P32	n81		mGluR1 KD	0.096
							P32	n82		mGluR1 KD	0.031
							P32	n83		mGluR1 KD	0.084
							P32	n84		mGluR1 KD	0.235
							P32	n85		mGluR1 KD	0.145
							P32	n86		mGluR1 KD	0.137
							P32	n87		mGluR1 KD	0.085
							P32	n88		mGluR1 KD	0.281
							P32	n89		mGluR1 KD	0.159
							P32	n90		mGluR1 KD	0.152
							P32	n91		mGluR1 KD	0.194
							P32	n92		mGluR1 KD	0.127
							P32	n93		mGluR1 KD	0.203
							P32	n94		mGluR1 KD	0.051
							P32	n95		mGluR1 KD	0
							P32	n96		mGluR1 KD	0.07
							P32	n97		mGluR1 KD	0.179
							P32	n98		mGluR1 KD	0
							P32	n99		mGluR1 KD	0.084
							P32	n100		mGluR1 KD	0.162
							P32	n101		mGluR1 KD	0.086
							P32	n102		mGluR1 KD	0.087
							P32	n103		mGluR1 KD	0.18
							P32	n104		mGluR1 KD	0.132
							P32	n105		mGluR1 KD	0.025
							P32	n106		mGluR1 KD	0.062
							P32	n107		mGluR1 KD	0.055
							P32	n108		mGluR1 KD	0.038
							P32	n109		mGluR1 KD	0.058
							P32	n110		mGluR1 KD	0.077
							P32	n111		mGluR1 KD	0.147
							P32	n112		mGluR1 KD	0.193
							P32	n113		mGluR1 KD	0.056
							P32	n114		mGluR1 KD	0.021
							P32	n115		mGluR1 KD	0.238
							P32	n116		mGluR1 KD	0.111
							P32	n117		mGluR1 KD	0.202
							P32	n118		mGluR1 KD	0.167
							P32	n119		mGluR1 KD	0.17
							P32	n120		mGluR1 KD	0.195
							P32	n121		mGluR1 KD	0.182
							P32	n122		mGluR1 KD	0.053
							P32	n123		mGluR1 KD	0.134
							P32	n124		mGluR1 KD	0.116
							P32	n125		mGluR1 KD	0.092
							P32	n126		mGluR1 KD	0.126
							P32	n127		mGluR1 KD	0.185
							P32	n128		mGluR1 KD	0.218
							P32	n129		mGluR1 KD	0.167
							P32	n130		mGluR1 KD	0.208
							P32	n131		mGluR1 KD	0.181
							P32	n132		mGluR1 KD	0.111
							P32	n133		mGluR1 KD	0.123
							P32	n134		mGluR1 KD	0.104
							P32	n135		mGluR1 KD	0.096
							P32	n136		mGluR1 KD	0.086
							P32	n137		mGluR1 KD	0.149
							P32	n138		mGluR1 KD	0.072
							P32	n139		mGluR1 KD	0.246
							P32	n140		mGluR1 KD	0.09

## Sheet: Fig. 4d
Fig. 4c
TC input strength onto mGluR1-deleted SST neurons (EPSC)
Age	cell	animal	condition	EPSC amplitudes (pA)	EPSC charges (pC)
P10	n1	N1	Ctrl from Fig. 1c	10.679	0.882201
P10	n2	N1	Ctrl from Fig. 1c	9.16732	0.509648
P10	n3	N1	Ctrl from Fig. 1c	51.2782	1.27574
P10	n4	N1	Ctrl from Fig. 1c	49.9329	0.639382
P11	n5	N2	Ctrl from Fig. 1c	36.5806	1.97531
P11	n6	N2	Ctrl from Fig. 1c	21.4062	0.886711
P11	n7	N2	Ctrl from Fig. 1c	32.8666	2.407
P11	n8	N2	Ctrl from Fig. 1c	44.4998	1.97211
P11	n9	N3	Ctrl from Fig. 1c	48.2907	1.42439
P11	n10	N3	Ctrl from Fig. 1c	46.4982	1.44213
P11	n11	N3	Ctrl from Fig. 1c	61.3224	2.20944
P11	n12	N3	Ctrl from Fig. 1c	25.2993	0.332243
P11	n13	N3	Ctrl from Fig. 1c	18.2128	0.148486
P10	n1	N1	mGluR1 KD	39.8843	1.67215
P10	n2	N1	mGluR1 KD	64.5042	4.19686
P10	n3	N1	mGluR1 KD	229.144	11.5559
P10	n4	N1	mGluR1 KD	9.71156	0.473949
P10	n5	N2	mGluR1 KD	39.6771	1.15922
P10	n6	N2	mGluR1 KD	27.7431	2.08058
P10	n7	N2	mGluR1 KD	165.799	4.46928
P11	n8	N3	mGluR1 KD	291.711	28.1392
P11	n9	N3	mGluR1 KD	53.9925	3.63307
P11	n10	N3	mGluR1 KD	105.615	7.5146
P11	n11	N3	mGluR1 KD	41.19	2.47487
P11	n12	N3	mGluR1 KD	94.1752	5.71552
P9	n13	N4	mGluR1 KD	657.532	27.0368
P9	n14	N4	mGluR1 KD	47.6329	4.26757
P9	n15	N4	mGluR1 KD	916.177	33.6166

## Sheet: Fig. 5d&e
Fig. 5d															Fig. 5d
Transcriptional regulation of gene candidate downstream of mGluR1 KD
# RNA molecules/cell								Grin3A			Grid1				Fold change
Age	condition	cell (n)	animal (N)	Sema3A	cell (n)	animal (N)	Sema7A	cell (n)	animal (N)	Grin3A	cell (n)	animal (N)	Grid1		Animal (N)	Grin3a	Grid1	Sema3a	Sema7a
P10	Ctrl	n1	N1	19	n1	N1	6	n1	N1	38	n1	N1	19		N1	1.4481	-1.41837	1.0587	-1.04698
P10	Ctrl	n2	N1	0	n2	N1	7	n2	N1	12	n2	N1	4		N2	1.06423	-1.1643	1.84874	2.76091
P10	Ctrl	n3	N1	5	n3	N1	1	n3	N1	45	n3	N1	1		N3	2.37	1.05	1.24953	1.31362
P10	Ctrl	n4	N1	2	n4	N1	11	n4	N1	48	n4	N1	4		N4			1.46549	1.45754
P10	Ctrl	n5	N1	14	n5	N1	18	n5	N1	24	n5	N1	1
P10	Ctrl	n6	N1	2	n6	N1	7	n6	N1	26	n6	N1	10
P10	Ctrl	n7	N1	2	n7	N1	13	n7	N1	19	n7	N1	9
P10	Ctrl	n8	N1	7	n8	N1	36	n8	N1	31	n8	N1	11
P10	Ctrl	n9	N1	2	n9	N1	3	n9	N1	72	n9	N1	6
P10	Ctrl	n10	N1	12	n10	N1	1	n10	N1	32	n10	N1	3
P10	Ctrl	n11	N1	4	n11	N1	4	n11	N1	43	n11	N1	17
P10	Ctrl	n12	N1	6	n12	N1	27	n12	N1	7	n12	N1	9
P10	Ctrl	n13	N1	0	n13	N1	5	n13	N1	9	n13	N1	2
P10	Ctrl	n14	N1	3	n14	N1	5	n14	N1	40	n14	N1	3
P10	Ctrl	n15	N1	0	n15	N1	4	n15	N1	23	n15	N1	9
P10	Ctrl	n16	N1	20	n16	N1	2	n16	N1	9	n16	N1	2
P10	Ctrl	n17	N1	9	n17	N1	5	n17	N1	0	n17	N1	10
P10	Ctrl	n18	N1	26	n18	N1	6	n18	N1	23	n18	N1	2
P10	Ctrl	n19	N1	1	n19	N1	14	n19	N1	40	n19	N1	4
P10	Ctrl	n20	N1	0	n20	N1	7	n20	N1	0	n20	N1	5
P10	Ctrl	n21	N1	8	n21	N1	7	n21	N1	32	n21	N1	9
P10	Ctrl	n22	N1	16	n22	N1	42	n22	N1	29	n22	N1	7
P10	Ctrl	n23	N1	18	n23	N1	11	n23	N1	31	n23	N1	6
P10	Ctrl	n24	N1	2	n24	N1	13	n24	N1	28	n24	N1	12
P10	Ctrl	n25	N1	5	n25	N1	22	n25	N1	50	n25	N1	8
P10	Ctrl	n26	N1	15	n26	N1	4	n26	N1	18	n26	N1	11
P10	Ctrl	n27	N1	10	n27	N1	0	n27	N1	30	n27	N1	3
P10	Ctrl	n28	N1	31	n28	N1	4	n28	N1	41	n28	N1	7
P10	Ctrl	n29	N1	21	n29	N1	3	n29	N1	41	n29	N1	17
P10	Ctrl	n30	N1	6	n30	N1	8	n30	N1	37	n30	N1	5
P10	Ctrl	n31	N1	22	n31	N1	2	n31	N1	48	n31	N1	14
P10	Ctrl	n32	N1	15	n32	N2	15	n32	N1	48	n32	N1	8
P10	Ctrl	n33	N1	1	n33	N2	30	n33	N1	28	n33	N1	7
P10	Ctrl	n34	N1	34	n34	N2	21	n34	N1	17	n34	N1	9
P10	Ctrl	n35	N1	11	n35	N2	33	n35	N1	35	n35	N1	24
P10	Ctrl	n36	N1	2	n36	N2	84	n36	N1	53	n36	N1	6
P10	Ctrl	n37	N1	39	n37	N2	22	n37	N1	26	n37	N1	1
P10	Ctrl	n38	N1	2	n38	N2	50	n38	N1	41	n38	N1	8
P10	Ctrl	n39	N1	23	n39	N2	3	n39	N1	37	n39	N1	5
P10	Ctrl	n40	N1	39	n40	N2	3	n40	N1	37	n40	N1	10
P10	Ctrl	n41	N1	13	n41	N2	51	n41	N1	58	n41	N1	3
P10	Ctrl	n42	N1	1	n42	N2	17	n42	N1	29	n42	N1	1
P10	Ctrl	n43	N2	2	n43	N2	30	n43	N2	24	n43	N1	3
P10	Ctrl	n44	N2	22	n44	N2	39	n44	N2	20	n44	N1	6
P10	Ctrl	n45	N2	3	n45	N2	14	n45	N2	17	n45	N2	0
P10	Ctrl	n46	N2	18	n46	N2	5	n46	N2	17	n46	N2	1
P10	Ctrl	n47	N2	2	n47	N2	14	n47	N2	43	n47	N2	0
P10	Ctrl	n48	N2	20	n48	N2	2	n48	N2	38	n48	N2	1
P10	Ctrl	n49	N2	5	n49	N2	5	n49	N2	17	n49	N2	2
P10	Ctrl	n50	N2	2	n50	N2	29	n50	N2	43	n50	N2	2
P10	Ctrl	n51	N2	0	n51	N2	5	n51	N2	44	n51	N2	1
P10	Ctrl	n52	N2	10	n52	N2	16	n52	N2	47	n52	N2	2
P10	Ctrl	n53	N2	1	n53	N2	15	n53	N2	28	n53	N2	1
P10	Ctrl	n54	N2	1	n54	N2	1	n54	N2	50	n54	N2	1
P10	Ctrl	n55	N2	45	n55	N2	2	n55	N2	28	n55	N2	0
P10	Ctrl	n56	N2	5	n56	N3	1	n56	N2	44	n56	N2	2
P10	Ctrl	n57	N2	1	n57	N3	56	n57	N2	12	n57	N2	1
P10	Ctrl	n58	N2	7	n58	N3	0	n58	N2	43	n58	N2	2
P10	Ctrl	n59	N2	6	n59	N3	1	n59	N2	38	n59	N2	0
P10	Ctrl	n60	N2	0	n60	N3	8	n60	N2	69	n60	N2	1
P10	Ctrl	n61	N2	38	n61	N3	3	n61	N2	36	n61	N2	1
P10	Ctrl	n62	N2	30	n62	N3	16	n62	N2	37	n62	N2	0
P10	Ctrl	n63	N2	26	n63	N3	1	n63	N2	41	n63	N2	0
P10	Ctrl	n64	N2	17	n64	N3	12	n64	N2	43	n64	N2	1
P10	Ctrl	n65	N2	16	n65	N3	3	n65	N2	42	n65	N3	11
P10	Ctrl	n66	N2	0	n66	N3	9	n66	N2	17	n66	N3	2
P10	Ctrl	n67	N2	3	n67	N3	4	n67	N2	45	n67	N3	3
P10	Ctrl	n68	N2	59	n68	N3	24	n68	N2	37	n68	N3	8
P10	Ctrl	n69	N2	5	n69	N3	7	n69	N2	18	n69	N3	1
P10	Ctrl	n70	N2	21	n70	N3	0	n70	N2	20	n70	N3	7
P10	Ctrl	n71	N2	64	n71	N3	1	n71	N2	39	n71	N3	1
P10	Ctrl	n72	N2	27	n72	N3	27	n72	N2	13	n72	N3	2
P10	Ctrl	n73	N2	64	n73	N3	20	n73	N2	6	n73	N3	4
P10	Ctrl	n74	N2	22	n74	N3	10	n74	N2	52	n74	N3	2
P10	Ctrl	n75	N2	3	n75	N3	2	n75	N2	17	n75	N3	6
P10	Ctrl	n76	N2	29	n76	N3	27	n76	N2	0	n76	N3	7
P10	Ctrl	n77	N2	3	n77	N3	15	n77	N2	50	n77	N3	14
P10	Ctrl	n78	N2	11	n78	N3	42	n78	N2	19	n78	N3	3
P10	Ctrl	n79	N2	15	n79	N3	16	n79	N2	26	n79	N3	3
P10	Ctrl	n80	N2	10	n80	N3	7	n80	N2	1	n80	N3	4
P10	Ctrl	n81	N2	1	n81	N3	10	n81	N2	28	n81	N3	3
P10	Ctrl	n82	N2	42	n82	N3	11	n82	N2	7	n82	N3	2
P10	Ctrl	n83	N2	4	n83	N3	9	n83	N2	43	n83	N3	2
P10	Ctrl	n84	N3	4	n84	N3	40	n84	N2	37	n84	N3	2
P10	Ctrl	n85	N3	21	n85	N3	4	n85	N2	17
P10	Ctrl	n86	N3	15	n86	N3	14	n86	N2	29
P10	Ctrl	n87	N3	54	n87	N3	9	n87	N3	7
P10	Ctrl	n88	N3	1	n88	N3	16	n88	N3	28
P10	Ctrl	n89	N3	13	n89	N3	29	n89	N3	30
P10	Ctrl	n90	N3	23	n90	N3	4	n90	N3	20
P10	Ctrl	n91	N3	9	n91	N3	0	n91	N3	22
P10	Ctrl	n92	N3	26	n92	N3	10	n92	N3	18
P10	Ctrl	n93	N3	8	n93	N3	9	n93	N3	28
P10	Ctrl	n94	N3	21	n94	N3	31	n94	N3	53
P10	Ctrl	n95	N3	17	n95	N3	3	n95	N3	16
P10	Ctrl	n96	N3	9	n96	N4	8	n96	N3	10
P10	Ctrl	n97	N3	1	n97	N4	0	n97	N3	1
P10	Ctrl	n98	N3	47	n98	N4	21	n98	N3	20
P10	Ctrl	n99	N3	36	n99	N4	7	n99	N3	33
P10	Ctrl	n100	N3	25	n100	N4	1	n100	N3	51
P10	Ctrl	n101	N3	21	n101	N4	0	n101	N3	38
P10	Ctrl	n102	N3	9	n102	N4	9	n102	N3	12
P10	Ctrl	n103	N3	11	n103	N4	18	n103	N3	33
P10	Ctrl	n104	N3	38	n104	N4	34	n104	N3	57
P10	Ctrl	n105	N3	0	n105	N4	24	n105	N3	36
P10	Ctrl	n106	N3	47	n106	N4	0	n106	N3	48
P10	Ctrl	n107	N3	32	n107	N4	1	n107	N3	24
P10	Ctrl	n108	N3	26	n108	N4	3	n108	N3	20
P10	Ctrl	n109	N3	35	n109	N4	20	n109	N3	36
P10	Ctrl	n110	N3	45	n110	N4	0	n110	N3	44
P10	Ctrl	n111	N3	26	n111	N4	3	n111	N3	43
P10	Ctrl	n112	N3	30	n112	N4	1
P10	Ctrl	n113	N3	21	n113	N4	10
P10	Ctrl	n114	N4	28	n114	N4	12
P10	Ctrl	n115	N4	29	n115	N4	0
P10	Ctrl	n116	N4	30	n116	N4	19
P10	Ctrl	n117	N4	26	n117	N4	9
P10	Ctrl	n118	N4	34	n118	N4	2
P10	Ctrl	n119	N4	46	n119	N4	2
P10	Ctrl	n120	N4	46	n120	N4	6
P10	Ctrl	n121	N4	21	n121	N4	0
P10	Ctrl	n122	N4	36	n122	N4	4
P10	Ctrl	n123	N4	11	n123	N4	4
P10	Ctrl	n124	N4	6	n124	N4	1
P10	Ctrl	n125	N4	20	n125	N4	0
P10	Ctrl	n126	N4	10	n126	N4	4
P10	Ctrl	n127	N4	9	n127	N4	2
P10	Ctrl	n128	N4	8	n128	N4	3
P10	Ctrl	n129	N4	19	n129	N4	19
P10	Ctrl	n130	N4	8	n130	N4	1
P10	Ctrl	n131	N4	0	n131	N4	8
P10	Ctrl	n132	N4	6	n132	N4	27
P10	Ctrl	n133	N4	2	n133	N4	14
P10	Ctrl	n134	N4	42	n134	N4	0
P10	Ctrl	n135	N4	10	n135	N4	4
P10	Ctrl	n136	N4	31	n136	N4	2
P10	Ctrl	n137	N4	7	n137	N4	2
P10	Ctrl	n138	N4	5	n138	N4	42
P10	Ctrl	n139	N4	13
P10	Ctrl	n140	N4	6
P10	Ctrl	n141	N4	20
P10	Ctrl	n142	N4	16
P10	Ctrl	n143	N4	7
P10	Ctrl	n144	N4	19
P10	Ctrl	n145	N4	8
P10	Ctrl	n146	N4	29
P10	Ctrl	n147	N4	26
P10	Ctrl	n148	N4	29
P10	mGluR1 KD	n1	N1	9	n1	N1	13	n1	N1	3	n1	N1	6
P10	mGluR1 KD	n2	N1	2	n2	N1	17	n2	N1	0	n2	N1	14
P10	mGluR1 KD	n3	N1	9	n3	N1	44	n3	N1	0	n3	N1	10
P10	mGluR1 KD	n4	N1	19	n4	N1	10	n4	N1	20	n4	N1	5
P10	mGluR1 KD	n5	N1	1	n5	N1	13	n5	N1	13	n5	N1	11
P10	mGluR1 KD	n6	N1	11	n6	N1	3	n6	N1	17	n6	N1	7
P10	mGluR1 KD	n7	N1	3	n7	N1	7	n7	N1	5	n7	N1	6
P10	mGluR1 KD	n8	N1	34	n8	N1	2	n8	N1	23	n8	N1	6
P10	mGluR1 KD	n9	N1	4	n9	N1	1	n9	N1	32	n9	N1	11
P10	mGluR1 KD	n10	N1	0	n10	N1	10	n10	N1	31	n10	N1	6
P10	mGluR1 KD	n11	N1	27	n11	N1	2	n11	N1	23	n11	N1	4
P10	mGluR1 KD	n12	N1	5	n12	N1	14	n12	N1	33	n12	N1	5
P10	mGluR1 KD	n13	N1	42	n13	N1	3	n13	N1	26	n13	N1	3
P10	mGluR1 KD	n14	N1	4	n14	N1	2	n14	N1	8	n14	N1	8
P10	mGluR1 KD	n15	N1	16	n15	N1	2	n15	N1	20	n15	N1	13
P10	mGluR1 KD	n16	N1	22	n16	N1	5	n16	N1	30	n16	N1	2
P10	mGluR1 KD	n17	N1	10	n17	N1	9	n17	N1	13	n17	N1	15
P10	mGluR1 KD	n18	N1	33	n18	N1	13	n18	N1	37	n18	N1	11
P10	mGluR1 KD	n19	N1	2	n19	N1	2	n19	N1	24	n19	N1	16
P10	mGluR1 KD	n20	N1	1	n20	N1	36	n20	N1	29	n20	N1	10
P10	mGluR1 KD	n21	N1	1	n21	N1	32	n21	N1	17	n21	N1	3
P10	mGluR1 KD	n22	N1	0	n22	N1	17	n22	N1	20	n22	N1	13
P10	mGluR1 KD	n23	N1	15	n23	N1	29	n23	N1	11	n23	N1	7
P10	mGluR1 KD	n24	N1	1	n24	N1	2	n24	N1	19	n24	N1	3
P10	mGluR1 KD	n25	N1	15	n25	N1	1	n25	N1	7	n25	N1	30
P10	mGluR1 KD	n26	N1	0	n26	N1	0	n26	N1	36	n26	N1	5
P10	mGluR1 KD	n27	N1	18	n27	N1	3	n27	N1	4	n27	N1	5
P10	mGluR1 KD	n28	N1	10	n28	N1	0	n28	N1	30	n28	N1	9
P10	mGluR1 KD	n29	N1	33	n29	N1	5	n29	N1	37	n29	N1	20
P10	mGluR1 KD	n30	N1	18	n30	N1	8	n30	N1	34	n30	N1	14
P10	mGluR1 KD	n31	N1	5	n31	N1	7	n31	N1	26	n31	N1	10
P10	mGluR1 KD	n32	N1	1	n32	N2	0	n32	N1	36	n32	N1	3
P10	mGluR1 KD	n33	N1	9	n33	N2	2	n33	N1	28	n33	N1	12
P10	mGluR1 KD	n34	N1	0	n34	N2	4	n34	N1	28	n34	N1	11
P10	mGluR1 KD	n35	N1	18	n35	N2	4	n35	N1	30	n35	N1	20
P10	mGluR1 KD	n36	N1	11	n36	N2	3	n36	N1	33	n36	N1	9
P10	mGluR1 KD	n37	N1	0	n37	N2	2	n37	N1	21	n37	N1	21
P10	mGluR1 KD	n38	N1	5	n38	N2	2	n38	N1	27	n38	N1	9
P10	mGluR1 KD	n39	N1	0	n39	N2	1	n39	N1	15	n39	N1	15
P10	mGluR1 KD	n40	N1	7	n40	N2	23	n40	N1	32	n40	N1	3
P10	mGluR1 KD	n41	N2	9	n41	N2	0	n41	N2	45	n41	N1	11
P10	mGluR1 KD	n42	N2	1	n42	N2	9	n42	N2	62	n42	N1	4
P10	mGluR1 KD	n43	N2	0	n43	N2	2	n43	N2	14	n43	N1	5
P10	mGluR1 KD	n44	N2	5	n44	N2	21	n44	N2	30	n44	N1	9
P10	mGluR1 KD	n45	N2	4	n45	N2	6	n45	N2	29	n45	N1	13
P10	mGluR1 KD	n46	N2	3	n46	N2	10	n46	N2	11	n46	N1	12
P10	mGluR1 KD	n47	N2	0	n47	N2	23	n47	N2	43	n47	N1	8
P10	mGluR1 KD	n48	N2	21	n48	N2	1	n48	N2	20	n48	N1	8
P10	mGluR1 KD	n49	N2	20	n49	N2	0	n49	N2	42	n49	N1	6
P10	mGluR1 KD	n50	N2	3	n50	N2	33	n50	N2	19	n50	N1	3
P10	mGluR1 KD	n51	N2	4	n51	N2	15	n51	N2	12	n51	N1	8
P10	mGluR1 KD	n52	N2	0	n52	N2	12	n52	N2	26	n52	N1	10
P10	mGluR1 KD	n53	N2	7	n53	N2	3	n53	N2	14	n53	N1	7
P10	mGluR1 KD	n54	N2	20	n54	N2	1	n54	N2	19	n54	N1	5
P10	mGluR1 KD	n55	N2	25	n55	N2	2	n55	N2	17	n55	N2	1
P10	mGluR1 KD	n56	N2	46	n56	N2	0	n56	N2	22	n56	N2	1
P10	mGluR1 KD	n57	N2	6	n57	N2	16	n57	N2	11	n57	N2	1
P10	mGluR1 KD	n58	N2	4	n58	N2	0	n58	N2	45	n58	N2	0
P10	mGluR1 KD	n59	N2	3	n59	N2	19	n59	N2	38	n59	N2	2
P10	mGluR1 KD	n60	N2	1	n60	N2	4	n60	N2	17	n60	N2	0
P10	mGluR1 KD	n61	N2	0	n61	N2	18	n61	N2	30	n61	N2	0
P10	mGluR1 KD	n62	N2	1	n62	N2	13	n62	N2	32	n62	N2	1
P10	mGluR1 KD	n63	N2	0	n63	N2	3	n63	N2	42	n63	N2	2
P10	mGluR1 KD	n64	N2	0	n64	N2	0	n64	N2	20	n64	N2	1
P10	mGluR1 KD	n65	N2	14	n65	N3	1	n65	N2	50	n65	N2	1
P10	mGluR1 KD	n66	N2	19	n66	N3	0	n66	N2	19	n66	N2	2
P10	mGluR1 KD	n67	N2	1	n67	N3	14	n67	N2	8	n67	N2	4
P10	mGluR1 KD	n68	N2	0	n68	N3	1	n68	N2	49	n68	N2	3
P10	mGluR1 KD	n69	N2	2	n69	N3	17	n69	N2	22	n69	N2	2
P10	mGluR1 KD	n70	N2	3	n70	N3	6	n70	N2	31	n70	N2	0
P10	mGluR1 KD	n71	N2	4	n71	N3	18	n71	N2	24	n71	N2	0
P10	mGluR1 KD	n72	N2	4	n72	N3	3	n72	N2	36	n72	N2	4
P10	mGluR1 KD	n73	N2	0	n73	N3	11	n73	N2	33	n73	N2	0
P10	mGluR1 KD	n74	N2	0	n74	N3	12	n74	N2	48	n74	N2	1
P10	mGluR1 KD	n75	N2	2	n75	N3	0	n75	N2	19	n75	N3	6
P10	mGluR1 KD	n76	N2	23	n76	N3	4	n76	N2	29	n76	N3	2
P10	mGluR1 KD	n77	N2	9	n77	N3	5	n77	N2	31	n77	N3	4
P10	mGluR1 KD	n78	N2	28	n78	N3	4	n78	N2	45	n78	N3	1
P10	mGluR1 KD	n79	N2	19	n79	N3	15	n79	N2	11	n79	N3	7
P10	mGluR1 KD	n80	N2	31	n80	N3	19	n80	N2	10	n80	N3	1
P10	mGluR1 KD	n81	N2	15	n81	N3	9	n81	N2	43	n81	N3	3
P10	mGluR1 KD	n82	N3	19	n82	N3	9	n82	N2	30	n82	N3	2
P10	mGluR1 KD	n83	N3	4	n83	N3	0	n83	N2	34	n83	N3	5
P10	mGluR1 KD	n84	N3	5	n84	N3	21	n84	N2	29	n84	N3	4
P10	mGluR1 KD	n85	N3	12	n85	N3	23	n85	N3	41	n85	N3	5
P10	mGluR1 KD	n86	N3	6	n86	N3	7	n86	N3	41	n86	N3	4
P10	mGluR1 KD	n87	N3	16	n87	N3	0	n87	N3	31	n87	N3	3
P10	mGluR1 KD	n88	N3	16	n88	N3	35	n88	N3	3	n88	N3	6
P10	mGluR1 KD	n89	N3	46	n89	N3	0	n89	N3	31	n89	N3	5
P10	mGluR1 KD	n90	N3	28	n90	N3	4	n90	N3	27	n90	N3	6
P10	mGluR1 KD	n91	N3	37	n91	N3	11	n91	N3	23	n91	N3	12
P10	mGluR1 KD	n92	N3	32	n92	N3	2	n92	N3	36	n92	N3	6
P10	mGluR1 KD	n93	N3	5	n93	N3	31	n93	N3	26	n93	N3	11
P10	mGluR1 KD	n94	N3	9	n94	N3	22	n94	N3	26	n94	N3	1
P10	mGluR1 KD	n95	N3	25	n95	N3	5	n95	N3	42	n95	N3
P10	mGluR1 KD	n96	N3	5	n96	N3	8	n96	N3	39	n96	N3	0
P10	mGluR1 KD	n97	N3	35	n97	N3	13	n97	N3	28	n97	N3	1
P10	mGluR1 KD	n98	N3	5	n98	N3	12	n98	N3	11	n98	N3	2
P10	mGluR1 KD	n99	N3	28	n99	N3	9	n99	N3	1	n99	N3	1
P10	mGluR1 KD	n100	N3	1	n100	N3	3	n100	N3	23	n100	N3	5
P10	mGluR1 KD	n101	N3	5	n101	N3	13	n101	N3	40	n101	N3	4
P10	mGluR1 KD	n102	N3	5	n102	N3	10	n102	N3	31	n102	N3	0
P10	mGluR1 KD	n103	N3	0	n103	N3	12	n103	N3	33	n103	N3	4
P10	mGluR1 KD	n104	N3	14	n104	N3	0	n104	N3	28	n104	N3	3
P10	mGluR1 KD	n105	N3	37	n105	N4	5	n105	N3	40	n105	N3	1
P10	mGluR1 KD	n106	N3	39	n106	N4	1	n106	N3	0	n106	N3	2
P10	mGluR1 KD	n107	N3	16	n107	N4	1	n107	N3	11	n107	N3	2
P10	mGluR1 KD	n108	N3	46	n108	N4	1	n108	N3	30	n108	N3	4
P10	mGluR1 KD	n109	N3	20	n109	N4	11				n109	N3	1
P10	mGluR1 KD	n110	N3	13	n110	N4	15				n110	N3	1
P10	mGluR1 KD	n111	N3	8	n111	N4	34				n111	N3	0
P10	mGluR1 KD	n112	N3	13	n112	N4	1				n112	N3	0
P10	mGluR1 KD	n113	N3	8	n113	N4	7				n113	N3	3
P10	mGluR1 KD	n114	N4	22	n114	N4	4				n114	N3	1
P10	mGluR1 KD	n115	N4	1	n115	N4	2				n115	N3	3
P10	mGluR1 KD	n116	N4	2	n116	N4	7
P10	mGluR1 KD	n117	N4	17	n117	N4	9
P10	mGluR1 KD	n118	N4	0	n118	N4	3
P10	mGluR1 KD	n119	N4	23	n119	N4	20
P10	mGluR1 KD	n120	N4	6	n120	N4	20
P10	mGluR1 KD	n121	N4	7	n121	N4	2
P10	mGluR1 KD	n122	N4	6	n122	N4	0
P10	mGluR1 KD	n123	N4	7	n123	N4	2
P10	mGluR1 KD	n124	N4	31	n124	N4	2
P10	mGluR1 KD	n125	N4	7	n125	N4	3
P10	mGluR1 KD	n126	N4	33	n126	N4	0
P10	mGluR1 KD	n127	N4	3	n127	N4	0
P10	mGluR1 KD	n128	N4	17	n128	N4	0
P10	mGluR1 KD	n129	N4	27	n129	N4	1
P10	mGluR1 KD	n130	N4	51	n130	N4	0
P10	mGluR1 KD	n131	N4	5	n131	N4	10
P10	mGluR1 KD	n132	N4	15	n132	N4	2
P10	mGluR1 KD	n133	N4	0	n133	N4	4
P10	mGluR1 KD	n134	N4	10	n134	N4	3
P10	mGluR1 KD	n135	N4	2	n135	N4	0
P10	mGluR1 KD	n136	N4	6	n136	N4	0
P10	mGluR1 KD	n137	N4	2	n137	N4	7
P10	mGluR1 KD	n138	N4	0	n138	N4	12
P10	mGluR1 KD	n139	N4	35	n139	N4	0
P10	mGluR1 KD	n140	N4	14	n140	N4	0
P10	mGluR1 KD				n141	N4	23
P10	mGluR1 KD				n142	N4	0
P10	mGluR1 KD				n143	N4	12
P10	mGluR1 KD				n144	N4	1
P10	mGluR1 KD				n145	N4	2

## Sheet: Fig. 5h
Fig. 5h
TC input strength onto Sema3A-deleted SST neurons (EPSC)
Age	cell	animal	condition	EPSC amplitudes (pA)	EPSC charges (pC)
P10	n1	N1	Ctrl from Fig. 1c	10.679	0.882201
P10	n2	N1	Ctrl from Fig. 1c	9.16732	0.509648
P10	n3	N1	Ctrl from Fig. 1c	51.2782	1.27574
P10	n4	N1	Ctrl from Fig. 1c	49.9329	0.639382
P11	n5	N2	Ctrl from Fig. 1c	36.5806	1.97531
P11	n6	N2	Ctrl from Fig. 1c	21.4062	0.886711
P11	n7	N2	Ctrl from Fig. 1c	32.8666	2.407
P11	n8	N2	Ctrl from Fig. 1c	44.4998	1.97211
P11	n9	N3	Ctrl from Fig. 1c	48.2907	1.42439
P11	n10	N3	Ctrl from Fig. 1c	46.4982	1.44213
P11	n11	N3	Ctrl from Fig. 1c	61.3224	2.20944
P11	n12	N3	Ctrl from Fig. 1c	25.2993	0.332243
P11	n13	N3	Ctrl from Fig. 1c	18.2128	0.148486
P9	n1	N1	Sema3A KD	15.2815	2.57515
P9	n2	N1	Sema3A KD	17.6	0.962909
P10	n3	N2	Sema3A KD	57.0196	0.555664
P10	n4	N2	Sema3A KD	18.3501	0.17438
P10	n5	N2	Sema3A KD	31.6666	2.36385
P10	n6	N2	Sema3A KD	47.7414	1.02111
P10	n7	N2	Sema3A KD	70.6161	1.2289
P10	n8	N3	Sema3A KD	98.821	4.05632
P10	n9	N3	Sema3A KD	142.889	9.17642
P10	n10	N3	Sema3A KD	77.3124	4.9981
P10	n11	N3	Sema3A KD	84.9959	5.15851
P10	n12	N3	Sema3A KD	138.724	8.21783

[truncated: 1 more sheets: Fig. 6d]
