# Supplementary material for: Metabotropic signaling within somatostatin interneurons controls transient thalamocortical inputs during development
Source: Nat Commun. 2024 Jun 26;15:5421. doi: 10.1038/s41467-024-49732-w (PMC11208423; doi:10.1038/s41467-024-49732-w)
Supplement: Supplementary file 15 — Source Data file [file 41467_2024_49732_MOESM15_ESM.zip › Source_data_Supp.xlsx]

## Sheet: Supp. Fig. 1b-c
Supp. Fig. 1b						Supp. Fig. 1c
TC input strength onto pyramidal cells (EPSC) during development						TC input strength onto PV neurons(EPSC) during development
Immature window						Late mature window
Age	cell	animal	EPSC amplitudes (pA)	EPSC charges (pC)		Age	cell	animal	EPSC amplitudes (pA)
P7	n1	N1	2.03401	61.3397		P29	n1	N1	21.6858
P7	n2	N1	0.11028	22.4828		P29	n2	N1	969.611
P6	n3	N2	0.48402	30.9061		P29	n3	N1	682.456
P6	n4	N2	1.67573	87.3703		P29	n4	N1	122.258
P7	n5	N3	1.13637	93.8045		P30	n5	N2	96.0436
P7	n6	N3	12.6743	107.697		P30	n6	N2	487.195
P7	n7	N4	14.6568	109.628		P30	n7	N2	66.8021
Late mature window
P29	n1	N1	3.33178	309.992
P29	n2	N1	39.5753	967.758
P29	n3	N1	2.60427	182.568
P31	n4	N2	2.57936	37.6998
P31	n5	N2	1.0151	112.743
P32	n6	N3	2.51318	146.04

## Sheet: Supp. Fig. 1d-f
Supp. Fig. 1d-e
Synaptic contact density (per cell perimeter um) during development
SST neurons mean per animal					PV neurons mean per animal
Age	animal (N)	SST neurons			Age		animal (N)	PV neurons
P30	N1		0.088482		P30		N1	0.14
P30	N2		0.0987629		P30		N2	0.118609
P30	N3		0.0517422		P30		N3	0.171829
P30	N4		0.0694048
P30	N5		0.0639245
P10	N1		0.144244
P10	N2		0.0820345
P7	N1		0.159805
P7	N2		0.137139
P7	N3		0.124559
P5	N1		0.262986
P5	N2		0.255478
P5	N3		0.32645
Supp. Fig. 1d
SST neurons		From Fig. 1d			PV neurons
Age	cell (n)	animal (N)	VGluT2(+)/Homer1(+)		Age	cell (n)	animal (N)	VGluT2(+)/Homer1(+)
P30	n1	N1	0.251		P30	n1	N1	0.13
P30	n2	N1	0.143		P30	n2	N1	0.014
P30	n3	N1	0.182		P30	n3	N1	0.104
P30	n4	N1	0.072		P30	n4	N1	0.094
P30	n5	N1	0.105		P30	n5	N1	0.168
P30	n6	N1	0.052		P30	n6	N1	0.11
P30	n7	N1	0.1		P30	n7	N1	0.258
P30	n8	N1	0.17		P30	n8	N1	0.106
P30	n9	N1	0.017		P30	n9	N1	0.072
P30	n10	N1	0.035		P30	n10	N1	0.041
P30	n11	N1	0.018		P30	n11	N1	0.027
P30	n12	N1	0.114		P30	n12	N1	0.182
P30	n13	N1	0.022		P30	n13	N1	0.051
P30	n14	N1	0.166		P30	n14	N1	0.035
P30	n15	N1	0.065		P30	n15	N1	0.087
P30	n16	N1	0.204		P30	n16	N1	0.135
P30	n17	N1	0.069		P30	n17	N1	0.036
P30	n18	N1	0.017		P30	n18	N1	0.19
P30	n19	N1	0.109		P30	n19	N1	0.28
P30	n20	N1	0.066		P30	n20	N1	0.017
P30	n21	N1	0.099		P30	n21	N1	0.191
P30	n22	N2	0.054		P30	n22	N1	0.124
P30	n23	N2	0		P30	n23	N1	0.174
P30	n24	N2	0.055		P30	n24	N1	0.19
P30	n25	N2	0.205		P30	n25	N1	0.084
P30	n26	N2	0.099		P30	n26	N1	0.406
P30	n27	N2	0		P30	n27	N1	0.27
P30	n28	N2	0.072		P30	n28	N1	0.146
P30	n29	N2	0.083		P30	n29	N1	0.093
P30	n30	N2	0.113		P30	n30	N1	0.087
P30	n31	N2	0		P30	n31	N2	0.015
P30	n32	N2	0.173		P30	n32	N2	0.048
P30	n33	N2	0.032		P30	n33	N2	0.052
P30	n34	N2	0		P30	n34	N2	0.087
P30	n35	N2	0.02		P30	n35	N2	0.107
P30	n36	N2	0.161		P30	n36	N2	0.032
P30	n37	N2	0.117		P30	n37	N2	0.2
P30	n38	N2	0.239		P30	n38	N2	0.092
P30	n39	N2	0.07		P30	n39	N2	0.085
P30	n40	N2	0.194		P30	n40	N2	0.025
P30	n41	N2	0.083		P30	n41	N2	0.082
P30	n42	N3	0.102		P30	n42	N2	0.036
P30	n43	N3	0.059		P30	n43	N2	0.116
P30	n44	N3	0.078		P30	n44	N2	0.179
P30	n45	N3	0.199		P30	n45	N2	0.088
P30	n46	N3	0.164		P30	n46	N2	0.017
P30	n47	N3	0.117		P30	n47	N2	0.293
P30	n48	N3	0.2		P30	n48	N2	0.144
P30	n49	N3	0.092		P30	n49	N2	0.101
P30	n50	N3	0.153		P30	n50	N2	0.143
P30	n51	N3	0.125		P30	n51	N2	0.142
P30	n52	N3	0.24		P30	n52	N2	0.162
P30	n53	N3	0.093		P30	n53	N2	0.134
P30	n54	N3	0.217		P30	n54	N2	0.126
					P30	n55	N2	0.161
					P30	n56	N2	0.085
					P30	n57	N2	0.165
					P30	n58	N2	0.225
					P30	n59	N2	0.192
					P30	n60	N2	0.221
					P30	n61	N3	0.072
					P30	n62	N3	0.085
					P30	n63	N3	0.107
					P30	n64	N3	0.016
					P30	n65	N3	0.142
					P30	n66	N3	0.291
					P30	n67	N3	0.117
					P30	n68	N3	0.319
					P30	n69	N3	0.158
					P30	n70	N3	0.215
					P30	n71	N3	0.223
					P30	n72	N3	0.149
					P30	n73	N3	0.167
					P30	n74	N3	0.163
					P30	n75	N3	0.034
					P30	n76	N3	0.102
					P30	n77	N3	0.116
					P30	n78	N3	0.277
					P30	n79	N3	0.381
					P30	n80	N3	0.409
					P30	n81	N3	0.088
					P30	n82	N3	0.143
					P30	n83	N3	0.139
					P30	n84	N3	0.25
					P30	n85	N3	0.203
					P30	n86	N3	0.1
					P30	n87	N3	0.117
					P30	n88	N3	0.122
					P30	n89	N3	0.13
					P30	n90	N3	0.32
Supp. Fig. 1f
SST neurons in L5A					SST neurons in L5B
Age	cell (n)	animal (N)	VGluT2(+)/Homer1(+)	Layer	Age	cell (n)	animal (N)	VGluT2(+)/Homer1(+)	Layer
P5	n1	N1	0.429	L5A	P5	n16	N1	0.287	L5B
P5	n2	N1	0.133	L5A	P5	n17	N1	0.367	L5B
P5	n3	N1	0.39	L5A	P5	n18	N1	0.266	L5B
P5	n4	N1	0.335	L5A	P5	n19	N1	0.302	L5B
P5	n5	N1	0.425	L5A	P5	n20	N1	0.363	L5B
P5	n6	N1	0.245	L5A	P5	n21	N1	0.383	L5B
P5	n7	N1	0.592	L5A	P5	n22	N1	0.328	L5B
P5	n8	N1	0.428	L5A	P5	n23	N1	0.194	L5B
P5	n9	N1	0.327	L5A	P5	n24	N1	0.309	L5B
P5	n10	N1	0.315	L5A	P5	n25	N1	0.4	L5B
P5	n11	N1	0.29	L5A	P5	n26	N1	0.554	L5B
P5	n12	N1	0.396	L5A	P5	n27	N1	0.262	L5B
P5	n13	N1	0.355	L5A	P5	n28	N1	0.139	L5B
P5	n14	N1	0.224	L5A	P5	n29	N1	0.197	L5B
P5	n15	N1	0.264	L5A	P5	n30	N1	0.294	L5B
P5	n31	N2	0.168	L5A	P5	n45	N2	0.133	L5B
P5	n32	N2	0.093	L5A	P5	n46	N2	0.278	L5B
P5	n33	N2	0.146	L5A	P5	n47	N2	0.21	L5B
P5	n34	N2	0.184	L5A	P5	n48	N2	0.092	L5B
P5	n35	N2	0.239	L5A	P5	n49	N2	0.486	L5B
P5	n36	N2	0.238	L5A	P5	n50	N2	0.274	L5B
P5	n37	N2	0.355	L5A	P5	n51	N2	0.397	L5B
P5	n38	N2	0.163	L5A	P5	n52	N2	0.237	L5B
P5	n39	N2	0.196	L5A	P5	n53	N2	0.429	L5B
P5	n40	N2	0.16	L5A	P5	n54	N2	0.326	L5B
P5	n41	N2	0.385	L5A	P5	n55	N2	0.442	L5B
P5	n42	N2	0.24	L5A	P5	n56	N2	0.258	L5B
P5	n43	N2	0.145	L5A	P5	n57	N2	0.432	L5B
P5	n44	N2	0.269	L5A	P5	n58	N2	0.245	L5B
P5	n61	N3	0.489	L5A	P5	n59	N2	0.191	L5B
P5	n62	N3	0.211	L5A	P5	n60	N3	0.245	L5B
P5	n63	N3	0.328	L5A	P5	n75	N3	0.436	L5B
P5	n64	N3	0.073	L5A	P5	n76	N3	0.327	L5B
P5	n65	N3	0.247	L5A	P5	n77	N3	0.253	L5B
P5	n66	N3	0.34	L5A	P5	n78	N3	0.16	L5B
P5	n67	N3	0.185	L5A	P5	n79	N3	0.24	L5B
P5	n68	N3	0.317	L5A	P5	n80	N3	0.181	L5B
P5	n69	N3	0.133	L5A	P5	n81	N3	0.255	L5B
P5	n70	N3	0.248	L5A	P5	n82	N3	0.374	L5B
P5	n71	N3	0.321	L5A	P5	n83	N3	0.481	L5B
P5	n72	N3	0.225	L5A	P5	n84	N3	0.117	L5B
P5	n73	N3	0.319	L5A	P5	n85	N3	0.305	L5B
P5	n74	N3	0.366	L5A	P5	n86	N3	0.125	L5B
					P5	n87	N3	0.223	L5B
					P5	n88	N3	0.221	L5B
					P5	n89	N3	0.143	L5B
P7	n1	N1	0.028	L5A	P7	n16	N1	0.114	L5B
P7	n2	N1	0.183	L5A	P7	n17	N1	0.047	L5B
P7	n3	N1	0.096	L5A	P7	n18	N1	0.043	L5B
P7	n4	N1	0.037	L5A	P7	n19	N1	0.345	L5B
P7	n5	N1	0.137	L5A	P7	n20	N1	0.171	L5B
P7	n6	N1	0.11	L5A	P7	n21	N1	0.166	L5B
P7	n7	N1	0.132	L5A	P7	n22	N1	0.052	L5B
P7	n8	N1	0.074	L5A	P7	n23	N1	0.187	L5B
P7	n9	N1	0.047	L5A	P7	n24	N1	0.049	L5B
P7	n10	N1	0.085	L5A	P7	n25	N1	0.034	L5B
P7	n11	N1	0.413	L5A	P7	n26	N1	0.132	L5B
P7	n12	N1	0.1	L5A	P7	n27	N1	0.084	L5B
P7	n13	N1	0.035	L5A	P7	n28	N1	0.208	L5B
P7	n14	N1	0.333	L5A	P7	n29	N1	0.128	L5B
P7	n15	N1	0.07	L5A	P7	n30	N1	0.099	L5B
P7	n31	N2	0.091	L5A	P7	n44	N2	0.371	L5B
P7	n32	N2	0.068	L5A	P7	n45	N2	0.193	L5B
P7	n33	N2	0.132	L5A	P7	n46	N2	0.192	L5B
P7	n34	N2	0.017	L5A	P7	n47	N2	0.088	L5B
P7	n35	N2	0.064	L5A	P7	n48	N2	0.078	L5B
P7	n36	N2	0.11	L5A	P7	n49	N2	0.127	L5B
P7	n37	N2	0.142	L5A	P7	n50	N2	0.159	L5B
P7	n38	N2	0.052	L5A	P7	n51	N2	0.037	L5B
P7	n39	N2	0.071	L5A	P7	n52	N2	0.194	L5B
P7	n40	N2	0.114	L5A	P7	n53	N2	0.23	L5B
P7	n41	N2	0.02	L5A	P7	n54	N2	0.112	L5B
P7	n42	N2	0.06	L5A	P7	n55	N2	0.316	L5B
P7	n43	N2	0.191	L5A	P7	n56	N2	0.192	L5B
P7	n58	N3	0.321	L5A	P7	n57	N2	0.285	L5B
P7	n59	N3	0.235	L5A	P7	n73	N3	0.207	L5B
P7	n60	N3	0.171	L5A	P7	n74	N3	0.117	L5B
P7	n61	N3	0.206	L5A	P7	n75	N3	0.181	L5B
P7	n62	N3	0.062	L5A	P7	n76	N3	0.183	L5B
P7	n63	N3	0.099	L5A	P7	n77	N3	0.206	L5B
P7	n64	N3	0.34	L5A	P7	n78	N3	0.17	L5B
P7	n65	N3	0.164	L5A	P7	n79	N3	0.143	L5B
P7	n66	N3	0.073	L5A	P7	n80	N3	0.095	L5B
P7	n67	N3	0.091	L5A	P7	n81	N3	0.125	L5B
P7	n68	N3	0.136	L5A	P7	n82	N3	0.153	L5B
P7	n69	N3	0.201	L5A	P7	n83	N3	0.156	L5B
P7	n70	N3	0.087	L5A	P7	n84	N3	0.148	L5B
P7	n71	N3	0.099	L5A	P7	n85	N3	0.189	L5B
P7	n72	N3	0.074	L5A	P7	n86	N3	0.129	L5B
					P7	n87	N3	0.234	L5B
P30	n3	N1	0.182	L5A	P30	n12	N1	0.114	L5B
P30	n4	N1	0.072	L5A	P30	n13	N1	0.022	L5B
P30	n5	N1	0.105	L5A	P30	n14	N1	0.166	L5B
P30	n6	N1	0.052	L5A	P30	n15	N1	0.065	L5B
P30	n7	N1	0.1	L5A	P30	n16	N1	0.204	L5B
P30	n8	N1	0.17	L5A	P30	n17	N1	0.069	L5B
P30	n9	N1	0.017	L5A	P30	n18	N1	0.017	L5B
P30	n10	N1	0.035	L5A	P30	n19	N1	0.109	L5B
P30	n11	N1	0.018	L5A	P30	n20	N1	0.066	L5B
P30	n22	N2	0.054	L5A	P30	n21	N1	0.099	L5B
P30	n23	N2	0	L5A	P30	n42	N3	0.102	L5B
P30	n24	N2	0.055	L5A	P30	n43	N3	0.059	L5B
P30	n25	N2	0.205	L5A	P30	n44	N3	0.078	L5B
P30	n26	N2	0.099	L5A	P30	n45	N3	0.199	L5B
P30	n27	N2	0	L5A	P30	n46	N3	0.164	L5B
P30	n28	N2	0.072	L5A	P30	n47	N3	0.117	L5B
P30	n29	N2	0.083	L5A	P30	n48	N3	0.2	L5B
P30	n30	N2	0.113	L5A	P30	n49	N3	0.092	L5B
P30	n31	N2	0	L5A	P30	n50	N3	0.153	L5B
P30	n32	N2	0.173	L5A	P30	n51	N3	0.125	L5B
P30	n33	N2	0.032	L5A	P30	n52	N3	0.24	L5B
P30	n34	N2	0	L5A	P30	n53	N3	0.093	L5B
P30	n35	N2	0.02	L5A	P30	n54	N3	0.217	L5B
P30	n36	N2	0.161	L5A
P30	n37	N2	0.117	L5A
P30	n38	N2	0.239	L5A
P30	n39	N2	0.07	L5A
P30	n40	N2	0.194	L5A
P30	n41	N2	0.083	L5A

## Sheet: Supp. Fig. 2c-d, i
Supp. Fig. 2c
Activity-dependent synaptic contact density (per cell perimeter um) during development
SST neurons mean per animal
Age	animal (N)	condition	VGluT2(+)/Homer1(+)
P10	N1	Ctrl from Supp. Fig. 1d	0.144244
P10	N2	Ctrl from Supp. Fig. 1d	0.0820345
P10	N1	DREADD-Gi	0.105761
P10	N2	DREADD-Gi	0.127786
P10	N3	DREADD-Gi	0.256343
P10	N1	DREADD-Gq	0.043146
P10	N2	DREADD-Gq	0.0528471
P10	N3	DREADD-Gq	0.120133
Supp. Fig. 2d
Activity-dependent cell density
SST neuron density (cell/mm2)
		condition	cell/mm2
P10	N1	Ctrl	156.963
P10	N2	Ctrl	159.907
P10	N3	Ctrl	133.504
P10	N4	Ctrl	216.776
P10	N5	Ctrl	208.146
P10	N1	DREADD-Gi	71.9036
P10	N2	DREADD-Gi	167.184
P10	N3	DREADD-Gi	146.409
P10	N4	DREADD-Gi	195.11
P10	N1	DREADD-Gq	220.468
P10	N2	DREADD-Gq	201.198
P10	N3	DREADD-Gq	253.837
Supp. Fig. 2g
Activity-dependent synaptic puncta
SST neuron
Age	cell (n)	animal (N)	condition	VGluT2(+)/Homer1(+)
P30	n1	N1	Ctrl	0.094
P30	n2	N1	Ctrl	0.043
P30	n3	N1	Ctrl	0.143
P30	n4	N1	Ctrl	0.038
P30	n5	N1	Ctrl	0.102
P30	n6	N1	Ctrl	0.027
P30	n7	N1	Ctrl	0.015
P30	n8	N1	Ctrl	0.051
P30	n9	N1	Ctrl	0.022
P30	n10	N1	Ctrl	0
P30	n11	N1	Ctrl	0.057
P30	n12	N1	Ctrl	0
P30	n13	N1	Ctrl	0.039
P30	n14	N1	Ctrl	0.029
P30	n15	N1	Ctrl	0.039
P30	n16	N1	Ctrl	0
P30	n17	N1	Ctrl	0.018
P30	n18	N1	Ctrl	0.112
P30	n19	N1	Ctrl	0.103
P30	n20	N1	Ctrl	0.072
P30	n21	N1	Ctrl	0.037
P30	n22	N1	Ctrl	0.038
P30	n23	N1	Ctrl	0.018
P30	n24	N1	Ctrl	0.145
P30	n25	N1	Ctrl	0.02
P30	n26	N1	Ctrl	0.155
P30	n27	N1	Ctrl	0.018
P30	n28	N1	Ctrl	0.044
P30	n29	N1	Ctrl	0.038
P30	n30	N1	Ctrl	0.041
P30	n31	N1	Ctrl	0
P30	n32	N1	Ctrl	0.085
P30	n33	N1	Ctrl	0.033
P30	n34	N1	Ctrl	0.04
P30	n35	N1	Ctrl	0.016
P30	n36	N1	Ctrl	0.132
P30	n37	N2	Ctrl	0.045
P30	n38	N2	Ctrl	0.118
P30	n39	N2	Ctrl	0.034
P30	n40	N2	Ctrl	0.137
P30	n41	N2	Ctrl	0.065
P30	n42	N2	Ctrl	0.09
P30	n43	N2	Ctrl	0.071
P30	n44	N2	Ctrl	0.064
P30	n45	N2	Ctrl	0.117
P30	n46	N2	Ctrl	0.019
P30	n47	N2	Ctrl	0.02
P30	n48	N2	Ctrl	0.019
P30	n49	N2	Ctrl	0.036
P30	n50	N2	Ctrl	0.041
P30	n51	N2	Ctrl	0.114
P30	n52	N2	Ctrl	0.092
P30	n53	N2	Ctrl	0.051
P30	n54	N2	Ctrl	0.091
P30	n55	N2	Ctrl	0.095
P30	n56	N2	Ctrl	0.035
P30	n57	N2	Ctrl	0.12
P30	n58	N2	Ctrl	0.055
P30	n59	N2	Ctrl	0.033
P30	n60	N2	Ctrl	0.021
P30	n61	N2	Ctrl	0.018
P30	n62	N2	Ctrl	0.016
P30	n63	N2	Ctrl	0.075
P30	n64	N2	Ctrl	0.053
P30	n65	N2	Ctrl	0.055
P30	n66	N2	Ctrl	0.305
P30	n67	N2	Ctrl	0.017
P30	n68	N2	Ctrl	0.097
P30	n69	N2	Ctrl	0.073
P30	n70	N2	Ctrl	0.021
P30	n71	N2	Ctrl	0.125
P30	n72	N2	Ctrl	0.062
P30	n73	N3	Ctrl	0.021
P30	n74	N3	Ctrl	0.05
P30	n75	N3	Ctrl	0.139
P30	n76	N3	Ctrl	0.153
P30	n77	N3	Ctrl	0.018
P30	n78	N3	Ctrl	0
P30	n79	N3	Ctrl	0.099
P30	n80	N3	Ctrl	0.035
P30	n81	N3	Ctrl	0.019
P30	n82	N3	Ctrl	0.04
P30	n83	N3	Ctrl	0.018
P30	n84	N3	Ctrl	0.049
P30	n85	N3	Ctrl	0.055
P30	n86	N3	Ctrl	0.119
P30	n87	N3	Ctrl	0.079
P30	n88	N3	Ctrl	0.086
P30	n89	N3	Ctrl	0.163
P30	n90	N3	Ctrl	0
P30	n91	N3	Ctrl	0.019
P30	n92	N3	Ctrl	0.022
P30	n93	N3	Ctrl	0.024
P30	n94	N3	Ctrl	0.038
P30	n95	N3	Ctrl	0.163
P30	n96	N3	Ctrl	0.112
P30	n97	N3	Ctrl	0.097
P30	n98	N3	Ctrl	0.246
P30	n99	N3	Ctrl	0.016
P30	n100	N3	Ctrl	0.034
P30	n101	N3	Ctrl	0
P30	n102	N3	Ctrl	0.033
P30	n103	N3	Ctrl	0
P30	n104	N3	Ctrl	0.042
P30	n105	N3	Ctrl	0.017
P30	n106	N3	Ctrl	0.034
P30	n107	N3	Ctrl	0.041
P30	n108	N3	Ctrl	0.069
P30	n109	N3	Ctrl	0.05
P30	n110	N3	Ctrl	0.147
P30	n111	N3	Ctrl	0.144
P30	n1	N1	Kir2.1	0
P30	n2	N1	Kir2.1	0
P30	n3	N1	Kir2.1	0.11
P30	n4	N1	Kir2.1	0.074
P30	n5	N1	Kir2.1	0.147
P30	n6	N1	Kir2.1	0.205
P30	n7	N1	Kir2.1	0.051
P30	n8	N1	Kir2.1	0.121
P30	n9	N1	Kir2.1	0.094
P30	n10	N1	Kir2.1	0.095
P30	n11	N1	Kir2.1	0.181
P30	n12	N1	Kir2.1	0.015
P30	n13	N1	Kir2.1	0.034
P30	n14	N1	Kir2.1	0.02
P30	n15	N1	Kir2.1	0.089
P30	n16	N1	Kir2.1	0
P30	n17	N1	Kir2.1	0.182
P30	n18	N1	Kir2.1	0.037
P30	n19	N1	Kir2.1	0
P30	n20	N1	Kir2.1	0.094
P30	n21	N1	Kir2.1	0.077
P30	n22	N1	Kir2.1	0.074
P30	n23	N1	Kir2.1	0.085
P30	n24	N1	Kir2.1	0.077
P30	n25	N1	Kir2.1	0.065
P30	n26	N1	Kir2.1	0.054
P30	n27	N1	Kir2.1	0.047
P30	n28	N1	Kir2.1	0.084
P30	n29	N1	Kir2.1	0.124
P30	n30	N1	Kir2.1	0.091
P30	n31	N1	Kir2.1	0.098
P30	n32	N1	Kir2.1	0.093
P30	n33	N1	Kir2.1	0.236
P30	n34	N1	Kir2.1	0.137
P30	n35	N1	Kir2.1	0.098
P30	n36	N1	Kir2.1	0.125
P30	n37	N1	Kir2.1	0.086
P30	n38	N1	Kir2.1	0.034
P30	n39	N1	Kir2.1	0.049
P30	n40	N1	Kir2.1	0.059
P30	n41	N2	Kir2.1	0.063
P30	n42	N2	Kir2.1	0.019
P30	n43	N2	Kir2.1	0.049
P30	n44	N2	Kir2.1	0.043
P30	n45	N2	Kir2.1	0.142
P30	n46	N2	Kir2.1	0.212
P30	n47	N2	Kir2.1	0.039
P30	n48	N2	Kir2.1	0.036
P30	n49	N2	Kir2.1	0.158
P30	n50	N2	Kir2.1	0.032
P30	n51	N2	Kir2.1	0.033
P30	n52	N2	Kir2.1	0.048
P30	n53	N2	Kir2.1	0
P30	n54	N2	Kir2.1	0.054
P30	n55	N2	Kir2.1	0.07
P30	n56	N2	Kir2.1	0.016
P30	n57	N2	Kir2.1	0.139
P30	n58	N2	Kir2.1	0
P30	n59	N2	Kir2.1	0.033
P30	n60	N2	Kir2.1	0.016
P30	n61	N2	Kir2.1	0.104
P30	n62	N2	Kir2.1	0.067
P30	n63	N2	Kir2.1	0.113
P30	n64	N2	Kir2.1	0.076
P30	n65	N2	Kir2.1	0.039
P30	n66	N2	Kir2.1	0.194
P30	n67	N2	Kir2.1	0.108
P30	n68	N2	Kir2.1	0.171
P30	n69	N2	Kir2.1	0.033
P30	n70	N2	Kir2.1	0.015
P30	n71	N2	Kir2.1	0.12
P30	n72	N2	Kir2.1	0.04
P30	n73	N2	Kir2.1	0.184
P30	n74	N2	Kir2.1	0.018
P30	n75	N2	Kir2.1	0.08
P30	n76	N2	Kir2.1	0.125
P30	n77	N2	Kir2.1	0.033
P30	n78	N2	Kir2.1	0.074
P30	n79	N2	Kir2.1	0.029
P30	n80	N2	Kir2.1	0.075
P30	n81	N3	Kir2.1	0.062
P30	n82	N3	Kir2.1	0.087
P30	n83	N3	Kir2.1	0.059
P30	n84	N3	Kir2.1	0
P30	n85	N3	Kir2.1	0.057
P30	n86	N3	Kir2.1	0.088
P30	n87	N3	Kir2.1	0.019
P30	n88	N3	Kir2.1	0.016
P30	n89	N3	Kir2.1	0
P30	n90	N3	Kir2.1	0.097
P30	n91	N3	Kir2.1	0
P30	n92	N3	Kir2.1	0
P30	n93	N3	Kir2.1	0.043
P30	n94	N3	Kir2.1	0.05
P30	n95	N3	Kir2.1	0.017
P30	n96	N3	Kir2.1	0.054
P30	n97	N3	Kir2.1	0.129
P30	n98	N3	Kir2.1	0.015
P30	n99	N3	Kir2.1	0
P30	n100	N3	Kir2.1	0
P30	n101	N3	Kir2.1	0.037
P30	n102	N3	Kir2.1	0.017
P30	n103	N3	Kir2.1	0.02
P30	n104	N3	Kir2.1	0.068
P30	n105	N3	Kir2.1	0.018
P30	n106	N3	Kir2.1	0.049
P30	n107	N3	Kir2.1	0.061
P30	n108	N3	Kir2.1	0.048
P30	n109	N3	Kir2.1	0.029
P30	n110	N3	Kir2.1	0.039
P30	n111	N3	Kir2.1	0.058
P30	n112	N3	Kir2.1	0.054
P30	n113	N4	Kir2.1	0.028
P30	n114	N4	Kir2.1	0.082
P30	n115	N4	Kir2.1	0.056
P30	n116	N4	Kir2.1	0.088
P30	n117	N4	Kir2.1	0.083
P30	n118	N4	Kir2.1	0.101
P30	n119	N4	Kir2.1	0.035
P30	n120	N4	Kir2.1	0.053
P30	n121	N4	Kir2.1	0.08
P30	n122	N4	Kir2.1	0.05
P30	n123	N4	Kir2.1	0
P30	n124	N4	Kir2.1	0.077
P30	n125	N4	Kir2.1	0.065
P30	n126	N4	Kir2.1	0.076
P30	n127	N4	Kir2.1	0.029
P30	n128	N4	Kir2.1	0.016
P30	n129	N4	Kir2.1	0.217
P30	n130	N4	Kir2.1	0.031
P30	n131	N4	Kir2.1	0.065
P30	n132	N4	Kir2.1	0.035
P30	n133	N4	Kir2.1	0.062
P30	n134	N4	Kir2.1	0.038
P30	n135	N4	Kir2.1	0.045
P30	n136	N4	Kir2.1	0.091
P30	n137	N4	Kir2.1	0
P30	n138	N4	Kir2.1	0
P30	n139	N4	Kir2.1	0.104
P30	n140	N4	Kir2.1	0
P30	n141	N4	Kir2.1	0.059
P30	n142	N4	Kir2.1	0.036
P30	n143	N4	Kir2.1	0.053
P30	n144	N4	Kir2.1	0.049
P30	n145	N4	Kir2.1	0.044
P30	n146	N4	Kir2.1	0.108
P30	n147	N4	Kir2.1	0.157
P30	n148	N4	Kir2.1	0.067
P30	n149	N4	Kir2.1	0.149
P30	n150	N4	Kir2.1	0
P30	n151	N4	Kir2.1	0.06
P30	n152	N4	Kir2.1	0.043
P30	n153	N5	Kir2.1	0.032
P30	n154	N5	Kir2.1	0.107
P30	n155	N5	Kir2.1	0.035
P30	n156	N5	Kir2.1	0.031
P30	n157	N5	Kir2.1	0.076
P30	n158	N5	Kir2.1	0.038
P30	n159	N5	Kir2.1	0.084
P30	n160	N5	Kir2.1	0.03
P30	n161	N5	Kir2.1	0.037
P30	n162	N5	Kir2.1	0.016
P30	n163	N5	Kir2.1	0.055
P30	n164	N5	Kir2.1	0
P30	n165	N5	Kir2.1	0.033
P30	n166	N5	Kir2.1	0.056
P30	n167	N5	Kir2.1	0.035
P30	n168	N5	Kir2.1	0.043
P30	n169	N5	Kir2.1	0.037
P30	n170	N5	Kir2.1	0.016
P30	n171	N5	Kir2.1	0.119
P30	n172	N5	Kir2.1	0.033
P30	n173	N5	Kir2.1	0.069
P30	n174	N5	Kir2.1	0.023
P30	n175	N5	Kir2.1	0.019
P30	n176	N5	Kir2.1	0.067
P30	n177	N5	Kir2.1	0.097
P30	n178	N5	Kir2.1	0.039
P30	n179	N5	Kir2.1	0.042
P30	n180	N5	Kir2.1	0.019
P30	n181	N5	Kir2.1	0.06
P30	n182	N5	Kir2.1	0.102
P30	n183	N5	Kir2.1	0.053
P30	n184	N5	Kir2.1	0.073
P30	n185	N5	Kir2.1	0.032
P30	n186	N5	Kir2.1	0.051
P30	n187	N5	Kir2.1	0.038
P30	n188	N5	Kir2.1	0.045
P30	n189	N5	Kir2.1	0.032
P30	n190	N5	Kir2.1	0.019
P30	n191	N5	Kir2.1	0.067
P30	n192	N6	Kir2.1	0.035
P30	n193	N6	Kir2.1	0.027
P30	n194	N6	Kir2.1	0.1
P30	n195	N6	Kir2.1	0.035
P30	n196	N6	Kir2.1	0.064
P30	n197	N6	Kir2.1	0.036
P30	n198	N6	Kir2.1	0.081
P30	n199	N6	Kir2.1	0.083
P30	n200	N6	Kir2.1	0.064
P30	n201	N6	Kir2.1	0.027
P30	n202	N6	Kir2.1	0.016
P30	n203	N6	Kir2.1	0.037
P30	n204	N6	Kir2.1	0.046
P30	n205	N6	Kir2.1	0.037
P30	n206	N6	Kir2.1	0.15
P30	n207	N6	Kir2.1	0.05
P30	n208	N6	Kir2.1	0.05
P30	n209	N6	Kir2.1	0.077
P30	n210	N6	Kir2.1	0.049
P30	n211	N6	Kir2.1	0.157
P30	n212	N6	Kir2.1	0.039
P30	n213	N6	Kir2.1	0.064
P30	n214	N6	Kir2.1	0.065
P30	n215	N6	Kir2.1	0
P30	n216	N6	Kir2.1	0.078
P30	n217	N6	Kir2.1	0.032
P30	n218	N6	Kir2.1	0.105
P30	n219	N6	Kir2.1	0.068
P30	n220	N6	Kir2.1	0.03
P30	n221	N6	Kir2.1	0.068
P30	n222	N6	Kir2.1	0.032
P30	n223	N6	Kir2.1	0.081
P30	n224	N6	Kir2.1	0.097
P30	n225	N6	Kir2.1	0
P30	n226	N6	Kir2.1	0.03
P30	n227	N6	Kir2.1	0
P30	n228	N6	Kir2.1	0.053
P30	n229	N6	Kir2.1	0.072
P30	n230	N6	Kir2.1	0.037

## Sheet: Supp. Fig. 2e&h
Supp. Fig. 2e							Supp. Fig. 2h
Activity-dependent TC input strength onto SST neurons (EPSC)
Age	cell (n)	animal (N)	condition	EPSC amplitudes (pA)	EPSC charges (pC)		Age	cell (n)	animal (N)	condition	EPSC amplitudes (pA)	EPSC charges (pC)
P29	n1	N1	Ctrl from Fig.1c	56.0022	1.89773		P11	n1	N1	Kir2.1	24.4216	0.629118
P29	n2	N1	Ctrl from Fig.1c	33.012	1.11088		P11	n2	N1	Kir2.1	16.0845	0.186881
P29	n3	N1	Ctrl from Fig.1c	12.326	0.240084		P11	n3	N1	Kir2.1	28.0484	0.627584
P29	n4	N1	Ctrl from Fig.1c	12.7304	0.060834		P11	n4	N1	Kir2.1	62.616	1.41753
P29	n5	N1	Ctrl from Fig.1c	26.0238	1.51225		P11	n5	N2	Kir2.1	26.719	0.436577
P29	n6	N1	Ctrl from Fig.1c	28.8291	0.910488		P11	n6	N2	Kir2.1	80.0797	0.992343
P31	n7	N2	Ctrl from Fig.1c	14.8078	0.287685		P11	n7	N2	Kir2.1	88.151	3.32473
P31	n8	N2	Ctrl from Fig.1c	10.2041	0.068693		P11	n8	N2	Kir2.1	48.3364	0.249932
P31	n9	N2	Ctrl from Fig.1c	19.464	0.671805		P11	n9	N3	Kir2.1	22.2957	0.724834
P32	n10	N3	Ctrl from Fig.1c	13.8566	0.229949		P11	n10	N3	Kir2.1	52.0582	1.15986
P32	n11	N3	Ctrl from Fig.1c	78.9323	3.32116
P32	n12	N3	Ctrl from Fig.1c	16.8245	0.386205
P30	n13	N4	Ctrl	35.6797
P30	n14	N4	Ctrl	11.144
P30	n15	N4	Ctrl	10.3074
P27	n1	N1	DREADD-Gi	18.6031	0.476081
P27	n2	N1	DREADD-Gi	43.047	0.574036
P27	n3	N1	DREADD-Gi	9.89497	0.108881
P27	n4	N1	DREADD-Gi	117.469	1.70817
P39	n5	N2	DREADD-Gi	9.76677	0.0432869
P39	n6	N2	DREADD-Gi	146.418	2.17923
P39	n7	N2	DREADD-Gi	376.358	2.93862
P39	n8	N2	DREADD-Gi	22.4064	0.411509
P39	n9	N2	DREADD-Gi	16.0069	0.224966
P25	n10	N3	DREADD-Gi	14.4352	0.257205
P25	n11	N3	DREADD-Gi	19.4133	0.86772
P25	n12	N3	DREADD-Gi	17.0781	0.248072
P25	n13	N3	DREADD-Gi	18.3495	0.268305
P40	n14	N4	DREADD-Gi	10.2445	0.0540811
P40	n15	N4	DREADD-Gi	28.2969	0.416387
P40	n16	N4	DREADD-Gi	16.1363	0.187556
P40	n17	N4	DREADD-Gi	41.3678	2.09646
P40	n18	N5	DREADD-Gi	64.7822	1.47698
P40	n19	N5	DREADD-Gi	879.982	8.25755
P35	n1	N1	DREADD-Gq	47.349	4.74057
P35	n2	N1	DREADD-Gq	154.61	0.100823
P35	n3	N1	DREADD-Gq	26.2371	0.406946
P35	n4	N1	DREADD-Gq	24.988	0.19089
P39	n5	N2	DREADD-Gq	47.0781	0.984118
P39	n6	N2	DREADD-Gq	37.4569	0.191643
P39	n7	N2	DREADD-Gq	12.9452	0.633194
P39	n8	N2	DREADD-Gq	43.3324	2.0606
P39	n9	N3	DREADD-Gq	82.404	1.33205
P39	n10	N3	DREADD-Gq	169	1.11429
P25	n11	N4	DREADD-Gq	64.5996	5.26986
P25	n12	N4	DREADD-Gq	48.3326	0.717137
P25	n13	N4	DREADD-Gq	13.8002	0.31072
P25	n14	N4	DREADD-Gq	21.8419	0.4612
P25	n15	N4	DREADD-Gq	127.133	1.55974
P28	n16	N5	DREADD-Gq	37.8281	0.999548
P28	n17	N5	DREADD-Gq	16.5371	0.428715

## Sheet: Supp. Fig. 4c-d
Supp. Fig. 4c						Supp. Fig. 4d					Supp. Fig. 4f
Grm1 deletion from SST neurons using CRISPR						Density of infected SST neurons upon CRISPR-deletion of mGluR1					Activity-dependent synaptic contact density (per cell perimeter um) during development
Age	cell (n)	animal (N)	condition	# grm1 RNA molecule SST cells		Age	animal (N)	condition	cell/mm2		SST neurons mean per animal
P5	n1		Ctrl	37		P32	N1	Ctrl	194.582		Age	animal (N)	condition	VGluT2(+)/Homer1(+)
P5	n2		Ctrl	25		P32	N2	Ctrl	94.8111		P32	N1	Ctrl	0.0750588
P5	n3		Ctrl	40		P32	N3	Ctrl	183.738		P32	N2	Ctrl	0.0709914
P5	n4		Ctrl	26		P32	N4	Ctrl	227.391		P32	N3	Ctrl	0.0571716
P5	n5		Ctrl	13							P32	N4	Ctrl	0.112734
P5	n6		Ctrl	16		P32	N1	mGluR1 KD	158.033
P5	n7		Ctrl	11		P32	N2	mGluR1 KD	159.193		P32	N1	mGluR1 KD	0.0879182
P5	n8		Ctrl	14		P32	N3	mGluR1 KD	201.356		P32	N2	mGluR1 KD	0.0727677
P5	n9		Ctrl	15		P32	N4	mGluR1 KD	257.696		P32	N3	mGluR1 KD	0.112261
P5	n10		Ctrl	20							P32	N4	mGluR1 KD	0.125984
P5	n11		Ctrl	35
P5	n12		Ctrl	8
P5	n13		Ctrl	15
P5	n14		Ctrl	11
P5	n15		Ctrl	9
P5	n16		Ctrl	38
P5	n17		Ctrl	17
P5	n18		Ctrl	41
P5	n19		Ctrl	27
P5	n20		Ctrl	28
P5	n21		Ctrl	34
P5	n22		Ctrl	16
P5	n23		Ctrl	35
P5	n2		mGluR1 KD	16
P5	n3		mGluR1 KD	29
P5	n4		mGluR1 KD	5
P5	n5		mGluR1 KD	5
P5	n6		mGluR1 KD	5
P5	n7		mGluR1 KD	4
P5	n8		mGluR1 KD	14
P5	n9		mGluR1 KD	14
P5	n10		mGluR1 KD	16
P5	n11		mGluR1 KD	20
P5	n12		mGluR1 KD	6
P5	n13		mGluR1 KD	26
P10	n1		Ctrl	34
P10	n2		Ctrl	33
P10	n3		Ctrl	39
P10	n4		Ctrl	14
P10	n5		Ctrl	17
P10	n6		Ctrl	25
P10	n7		Ctrl	35
P10	n8		Ctrl	26
P10	n9		Ctrl	28
P10	n10		Ctrl	54
P10	n11		Ctrl	37
P10	n12		Ctrl	22
P10	n13		Ctrl	24
P10	n14		Ctrl	26
P10	n15		Ctrl	28
P10	n16		Ctrl	10
P10	n17		Ctrl	33
P10	n18		Ctrl	22
P10	n19		Ctrl	29
P10	n20		Ctrl	47
P10	n21		Ctrl	33
P10	n22		Ctrl	45
P10	n23		Ctrl	24
P10	n24		Ctrl	46
P10	n25		Ctrl	55
P10	n26		Ctrl	26
P10	n27		Ctrl	22
			Ctrl
P10	n1		Ctrl	0
P10	n2			1
P10	n3		mGluR1 KD	2
P10	n4		mGluR1 KD	2
P10	n5		mGluR1 KD	7
P10	n6		mGluR1 KD	4
P10	n7		mGluR1 KD	7
P10	n8		mGluR1 KD	0
P10	n9		mGluR1 KD	11
P10	n10		mGluR1 KD	34
P10	n11		mGluR1 KD	11
P10	n12		mGluR1 KD	2
P10	n13		mGluR1 KD	22
P10	n14		mGluR1 KD	26
P10	n15		mGluR1 KD	16
P10	n16		mGluR1 KD	2
P10	n17		mGluR1 KD	2
P10	n18		mGluR1 KD	31
P10	n19		mGluR1 KD	1
P10	n20		mGluR1 KD	14
P10	n21		mGluR1 KD	8
P10	n22		mGluR1 KD	33
P10	n23		mGluR1 KD	2

## Sheet: Supp. Fig. 4g
Supp. Fig. 4g
TC input strength onto mGluR1-CRISPR deleted SST neurons (EPSC)
Age	cell (n)	animal (N)	condition	EPSC amplitudes (pA)	EPSC charges (pC)
P29	n1	N1	Ctrl from Fig.1c	56.0022	1.89773
P29	n2	N1	Ctrl from Fig.1c	33.012	1.11088
P29	n3	N1	Ctrl from Fig.1c	12.326	0.240084
P29	n4	N1	Ctrl from Fig.1c	12.7304	0.060834
P29	n5	N1	Ctrl from Fig.1c	26.0238	1.51225
P29	n6	N1	Ctrl from Fig.1c	28.8291	0.910488
P31	n7	N2	Ctrl from Fig.1c	14.8078	0.287685
P31	n8	N2	Ctrl from Fig.1c	10.2041	0.068693
P31	n9	N2	Ctrl from Fig.1c	19.464	0.671805
P32	n10	N3	Ctrl from Fig.1c	13.8566	0.229949
P32	n11	N3	Ctrl from Fig.1c	78.9323	3.32116
P32	n12	N3	Ctrl from Fig.1c	16.8245	0.386205
P28	n1	N1	mGluR1 KD	170.397	7.80509
P28	n2	N1	mGluR1 KD	268.044	8.87248
P28	n3	N1	mGluR1 KD	175.84	12.8282
P28	n4	N1	mGluR1 KD	229.585	8.99894
P28	n5	N1	mGluR1 KD	80.5263	1.60183
P27	n6	N2	mGluR1 KD	153.241	3.91169
P33	n7	N3	mGluR1 KD	14.6548	0.250562

## Sheet: Supp. Fig. 6
	Supp. Fig. 6a	Supp. Fig. 6b
group	velocity (mm/sec)	total distance (m)
CTRL_F	42.9852	64.3766
CTRL_F	55.5119	83.2006
CTRL_F	71.3866	140.374
CTRL_F	42.062	63.047
CTRL_F	56.4706	84.6802
CTRL_F	58.4141	87.5445
CTRL_F	50.0147	103.098
CTRL_F	48.6581	73.003
CTRL_F	59.4376	89.0852
CTRL_F	36.8967	55.2791
CTRL_F	55.7408	83.5395
CTRL_F	48.2137	89.5592
CTRL_F	44.7543	67.1025
CTRL_F	49.8948	100.184
CTRL_F	51.127	76.6248
CTRL_F	45.38	91.0397
CTRL_F	52.9283	97.4504
CTRL_F	42.4485	82.1346
CTRL_F	49.7372	74.5581
CTRL_F	53.6483	80.4495
CTRL_F	46.2295	91.305
CTRL_F	45.1741	67.7293
CTRL_F	64.7208	125.506
CTRL_F	52.9705	79.4033
CTRL_M	44.1763	66.2165
CTRL_M	46.8665	93.3729
CTRL_M	58.5217	114.157
CTRL_M	41.6616	62.4397
CTRL_M	45.0032	81.9142
CTRL_M	46.1931	69.2279
CTRL_M	43.7302	65.5283
CTRL_M	40.3016	80.8435
CTRL_M	53.7064	80.4077
CTRL_M	51.892	77.6598
CTRL_M	74.9823	158.249
CTRL_M	36.0406	54.0245
CTRL_M	41.8117	62.6799
CTRL_M	74.897	142.799
CTRL_M	56.112	117.862
CTRL_M	34.5532	51.7855
CTRL_M	46.1684	69.1719
CTRL_M	37.9943	56.9894
CTRL_M	42.2403	84.1698
CTRL_M	41.8694	86.1558
KD_F	44.4155	66.5338
KD_F	47.5553	99.8503
KD_F	73.4844	109.75
KD_F	67.5643	130.541
KD_F	54.1556	81.1756
KD_F	51.7126	110.89
KD_F	64.705	96.9957
KD_F	64.0731	120.731
KD_F	62.9041	94.2867
KD_F	54.5311	81.673
KD_F	51.6922	77.2925
KD_F	61.273	91.8704
KD_F	63.2892	94.8997
KD_F	60.4833	90.461
KD_F	58.403	87.5169
KD_F	60.5551	123.249
KD_F	28.0241	41.9949
KD_F	35.1647	52.7212
KD_F	48.4369	94.48
KD_F	33.5998	72.7434
KD_M	46.6494	91.7844
KD_M	28.421	55.676
KD_M	38.1416	79.4016
KD_M	49.4312	97.9041
KD_M	57.9809	86.9103
KD_M	43.3106	85.5507
KD_M	44.2512	83.5194
KD_M	54.0182	80.9716
KD_M	54.015	106.891
KD_M	48.6301	94.6056
KD_M	46.8438	90.7708
KD_M	58.4666	87.6218

## Sheet: Supp. Fig. 7
Supp. Fig. 7
Monosynaptic rabies tracing from mGluR1-deleted SST neurons
									Supp. Fig. 7g
Region name	Figure	Ctrl N1	Ctrl N2	Ctrl N3	KD N1	KD N2	KD N3		Ctrl	KD	Ctrl	KD	Ctrl	KD
contralateral	Supp. Fig. 7e	6.05719	7.7581	6.39155	6.05467	5.41366	13.4651		% First order	% First order	% Higher order	% Higher order	% Limbic	% Limbic
M1	Supp. Fig. 7d	0.981888	1.02733	2.03629	3.39527	2.58659	1.10203		55.56	54.71	37.37	36.28	6.77	8.73
M2	Supp. Fig. 7d	6.38891	6.68522	7.30018	6.75924	6.20158	2.97042		45.43	50.24	43.89	39.27	9.64	7.49
S1	Supp. Fig. 7d	52.5509	50.0962	53.5254	49.5717	44.5285	42.9033		58.96	59.51	29.14	32.77	8.5	6.88
Supblate		0.789491	0.956478	1.10819	0.829259	0.881489	0.703021
Local supblate + other areas		0.862469	1.06781	1.23286	0.938783	1.05066	0.829692
S2	Supp. Fig. 7d	5.83825	6.87753	4.68209	6.5754	6.17042	8.70226
Gustatory	Supp. Fig. 7d	0.006634	0.020243	0.055409	0.015646	0.026712	0
A1	Supp. Fig. 7d	0.112784	0.187247	0.096966	0.297281	0.525332	0.348344
A2	Supp. Fig. 7d	0.364891	0.551619	0.387865	0.700176	1.79414	1.78605
A2 + temporal regions		0.53075	0.885628	0.484832	0.915314	2.33283	2.31174
V1	Supp. Fig. 7d	0.27201	1.09312	0.429422	0.320751	0.95272	0.456014
V2	Supp. Fig. 7d	0.165859	0.824899	0.457127	0.187757	1.32668	0.405345
ACA	Supp. Fig. 7d	0.119419	0.642713	0.318604	0.262077	0.663343	0.202673
PL	Supp. Fig. 7d	0.019903	0.167004	0.096966	0.058674	0.102395	0.006334
ORB + PFC	Supp. Fig. 7d	0.358256	0.774291	0.401718	0.997457	0.805805	0.082336
Insular	Supp. Fig. 7d	0	14.5956	26.3158	51.2536	26.99	14.6915
RSP	Supp. Fig. 7d	0.27201	0.576923	1.08048	0.531977	1.51367	0.741022
parietal	Supp. Fig. 7d	0.789491	1.6751	1.17745	1.8893	2.66673	1.58971
temp		0.165859	0.334008	0.096966	0.215138	0.538688	0.525682
peri+ect+ento	Supp. Fig. 7d	0.278644	0.69332	0.207785	0.719734	0.494168	0.538349
Claustrum	Supp. Fig. 7d	0.013269	0.091093	0	0.109525	0.093491	0.025334
BLA		0.119419	0.13664	0.027705	0.164287	0.02226	0.114003
BF		1.81119	1.76619	2.064	1.40035	1.35785	1.61505
full thalamus	Supp. Fig. 7c	20.6329	16.2399	17.5925	17.6257	19.8379	20.0646
VAL	Supp. Fig. 7f	1.68513	1.00709	2.71506	1.62331	1.28216	1.47571
VM	Supp. Fig. 7f	0.311816	0.273279	0.221637	0.344221	0.400677	0.253341
VB	Supp. Fig. 7c	8.91661	4.80263	6.13658	7.30295	6.98068	9.38628
PO	Supp. Fig. 7c	6.52159	5.167	3.58776	5.12419	5.19989	5.27583
MGB	Supp. Fig. 7f	0.059709	0.035425	0.443275	0.039116	0.089039	0.038001
dLGN	Supp. Fig. 7f	0	0.005061	0.027705	0.003912	0.173627	0.006334
LP	Supp. Fig. 7f	0.179128	0.450405	0.374013	0.379425	1.21539	0.304009
AV	Supp. Fig. 7f	0	0.116397	0.013852	0	0.440744	0.10767
AM	Supp. Fig. 7f	0.026538	0.237854	0.096966	0.078232	0.280474	0.145671
AD	Supp. Fig. 7f	0	0	0	0	0.004452	0
LD	Supp. Fig. 7f	0.179128	0.769231	0.734174	0.183845	1.02395	0.310343
MD	Supp. Fig. 7f	0.2123	0.232794	0.470979	0.117348	0.298282	0.177339
Reuniens	Supp. Fig. 7f	0.013269	0.030364	0	0.011735	0.035616	0.038001
RH	Supp. Fig. 7f	0.059709	0.020243	0.069262	0.043028	0.048972	0.082336
CM	Supp. Fig. 7f	0.205666	0.197368	0.124671	0.125171	0.084587	0.082336
PCN	Supp. Fig. 7f	0.4246	0.374494	0.318604	0.445922	0.24931	0.411679
CL	Supp. Fig. 7f	0.537385	0.733806	0.858845	0.575005	0.890393	0.582684
Pf	Supp. Fig. 7f	0.072978	0.040486	0.013852	0.254254	0.097943	0.095003
Hyp		0.218935	0.167004	0.166228	0.176022	0.20479	0.266008
Midbrain		0.398063	0.222672	0.152376	0.105613	0.066779	0.082336
Hind		0	0.020243	0	0.015646	0	0.031668

## Sheet: Supp. Table 1
Supp. Table 1
Electrophysiological properties of SST neurons manipulated with chemogenetics
age	sex	condition	log	Input_resistance (Mohm)	threshold (mV)	Rheobase (pA)	RMP (V)
P9	F	DREADD_Gi	SST1	287.954	-52.1555	16	-65.4926
P9	F	DREADD_Gi	SST2	168.286	-49.8742	60	-64.9173
P9	F	DREADD_Gi	SST3	155.748	-49.0826	-39	-51.159
P9	F	DREADD_Gi	SST4	167.387	-48.468	70	-61.8842
P10	M	DREADD_Gi	SST5	347.372	-38.2494	20	-46.916
P10	M	DREADD_Gi	SST6	204.365	-45.4785	10	-47.5665
P10	M	DREADD_Gi	SST7	361.267	-50.1555	8	-59.8736
P10	M	DREADD_Gi	SST8	534.771	-47.5774	3	-57.0842
P10	M	DREADD_Gi	SST9	387.286	-49.0774	36	-72.6454
P10	M	DREADD_Gi	SST10	205.033	-47.9836	120	-70.2107
P10	M	DREADD_Gi	SST11	285.718	-52.0305	-43	-47.1383
P10	M	DREADD_Gi	SST12	186.792	-49.2492	10	-61.2416
age	sex	condition	log	Input_resistance (Mohm)	threshold (mV)	Rheobase (pA)	RMP (V)
P9	F	DREADD_Gq	SST1	186.972	-53.6867	8	-51.6105
P9	F	DREADD_Gq	SST2	297.071	-54.296	39	-71.3286
P9	F	DREADD_Gq	SST3	435.367	-50.1633	-23	-58.1456
P9	F	DREADD_Gq	SST4	268.321	-57.8272	-3	-57.7479
P9	F	DREADD_Gq	SST5	324.596	-55.5929	-16	-60.8164
P9	F	DREADD_Gq	SST6	614.892	-44.7337	34	-66.1816
P9	F	DREADD_Gq	SST7	484.471	-48.0383	40	-56.1535
P9	F	DREADD_Gq	SST8	249.49	-46.0993	24	-56.1193
P11	F	DREADD_Gq	SST9	390.682	-51.7336	-16	-53.1489
P11	F	DREADD_Gq	SST10	366.234	-52.7961	-18	-47.3851
P11	F	DREADD_Gq	SST11	471.998	-50.4524	26	-70.8345
P11	F	DREADD_Gq	SST12	431.696	-51.1242	35	-72.1493
P11	F	DREADD_Gq	SST13	635.22	-51.2492	-6	-48.3066
age	sex	condition	log	Input_resistance (Mohm)	threshold (mV)	Rheobase (pA)	RMP (V)
P9	M	reporter	SST1	217.988	-55.4617	-11	-52.2267
P9	M	reporter	SST2	310.253	-60.4991	-10	-58.1037
P9	M	reporter	SST3	319.051	-50.9445	14	-56.2135
P9	M	reporter	SST4	688.361	-44.6712	8	-58.3325
P9	M	reporter	SST5	653.21	-48.1633	27	-70.3725
P10	F	reporter	SST6	535.082	-52.3273	21	-65.2239
P10	F	reporter	SST7	549.807	-47.843	29	-68.507
P10	F	reporter	SST8	263.623	-52.8273	54	-70.5567
P10	F	reporter	SST9	535.804	-52.5513	37	-76.2843
P10	F	reporter	SST10	380.574	-50.1659	-9	-55.2827
P10	F	reporter	SST11	314.754	-54.77	-32	-50.9893
P10	F	reporter	SST11	314.754	-54.77	-32	-50.9893
P10	F	reporter	SST12	615.611	-50.8951	37	-82.1059
P10	F	reporter	SST13	316.309	-55.8273	48	-76.6335

## Sheet: Supp. Table 4
Supp. Table 4
Electrophysiological properties of mGluR1-deleted SST neurons
Ctrl					mGluR1_KD
Threshold (mV)	IR (Mohm)	RMP (mV)	Rheobase (pA)		Threshold (mV)	IR (Mohm)	RMP (mV)	Rheobase (pA)
-52.2461	510	-56.8175	40		-47.821	256	-62.9367	50
-36.499	706	-42.168	15		-43.8232	447	-55.3525	30
-35.7056	921	-46.1504	15		-44.8608	449	-55.4222	25
-37.9944	841	-50.7744	15		-47.2107	682	-45.7942	15
-40.5579	456	-55.9997	50		-45.3796	446	-47.5009	25
-43.5181	866	-44.9198	10		-38.7573	425	-44.5039	65
-38.5742	375	-64.3461	50		-40.3442	726	-43.2415	15
-40.1611	474	-41.4841	25		-38.9709	931	-43.2631	15
-37.2314	387	-39.6825	35		-41.1377	479	-51.5963	60
-42.8772	349	-46.5667	50
-43.6096	696	-42.1946	15
-55.7251	413	-46.1016	25
-39.1541	406	-41.8427	30
-43.6096	273	-52.3946	30
